# Supplementary material for: Compatibility Evaluation of Clustering Algorithms for Contemporary Extracellular Neural Spike Sorting
Source: Front Syst Neurosci. 2020 Jun 30;14:34. doi: 10.3389/fnsys.2020.00034 (PMC7340107; doi:10.3389/fnsys.2020.00034)
Supplement: Supplementary file 1 [file Data_Sheet_1.zip]

Archive with 3 entries (3 files):
- frontiers_SupplementaryMaterial.pdf
- frontiers_SupplementaryMaterial.tex
- review_paper.bib
