# Supplementary material for: Compatibility Evaluation of Clustering Algorithms for Contemporary Extracellular Neural Spike Sorting
Source: Front Syst Neurosci. 2020 Jun 30;14:34. doi: 10.3389/fnsys.2020.00034 (PMC7340107; doi:10.3389/fnsys.2020.00034)
Supplement: Supplementary file 1 [file Data_Sheet_1.zip › frontiers_SupplementaryMaterial.tex]

\documentclass[utf8]{frontiers_suppmat} % for all articles
\usepackage{url,hyperref,lineno,microtype}
\usepackage[onehalfspacing]{setspace}

\usepackage{bibentry}

\usepackage{ltxtable}
\usepackage{longtable}
\usepackage{adjustbox}
\usepackage{caption}
\usepackage{mathtools}

\DeclareCaptionFormat{myformat}{#1#2#3\hrulefill}
\captionsetup[figure]{format=myformat}

\parindent=0pt

\usepackage{xurl}

\usepackage{lscape}
\usepackage{tikz}
\usepackage{xcolor}
\usepackage{array}
\usepackage{booktabs}
\usepackage{rotating,tabularx}
\definecolor{main}{RGB}{211, 47, 47}%{167,170,141}%%{206,190,183}
\definecolor{tablerow1}{RGB}{245, 245, 245}%{225,217,205}
\definecolor{tablerow2}{RGB}{224, 224, 224}%{236,229,221}

%
\usepackage{booktabs}
\usepackage{caption}
\usepackage{colortbl}
\usepackage{xcolor}
\usepackage{multirow}
%##############################

\usepackage[skip=4pt]{caption}
\usepackage{booktabs}
\usepackage{dcolumn}
\usepackage{array}


\makeatletter
\newcommand{\armultirow}[3]{%
	\multicolumn{#1}{#2}{%
		\begin{picture}(0,0)%
		\put(0,0){%
			\begin{tabular}[t]{@{}#2@{}}%
			#3%
			\end{tabular}%
		}%
		\end{picture}%
	}%
}%

\newcolumntype{f}{>{$}l<{$}}
\newcolumntype{n}{l}
\newcolumntype{N}{>{\scriptsize}l}
\newcolumntype{v}[1]{>{\raggedright\hspace{0pt}}p{#1}}
\newcolumntype{V}[1]{>{\scriptsize\raggedright\hspace{0pt}}p{#1}}

\newcolumntype{d}[1]{>{\DC@{.}{.}{#1}}l<{\DC@end}}

\usepackage[nogroupskip,nonumberlist,acronym]{glossaries} 


\makeglossaries

\newacronym{FCM}{FCM}{Fuzzy C-Means}
\newacronym{GMM}{GMM}{Gaussian mixture models}
\newacronym{CURE}{CURE}{clustering using representatives}
\newacronym{ROCK}{ROCK}{robust clustering}
\newacronym{EM}{EM}{Expectation Maximization}
\newacronym{PCA}{PCA}{principal component analysis}
\newacronym{IPCA}{IPCA}{influence power based clustering algorithm}
\newacronym{CoAch}{CoAch}{core-attachment method clustering}
\newacronym{CAST}{CAST}{Cluster Affinity Search Technique}
\newacronym{OPTICS}{OPTICS}{ordering points to identify clustering structure}
\newacronym{EMGMM}{EMGMM}{expectation maximization based gaussian mixture model}
\newacronym{VBGMM}{VBGMM}{variational bayesian inference gaussian mixture model}
\newacronym{PAM}{PAM}{partitioning around medoids}
\newacronym{CLARA}{CLARA}{Clustering Large Applications}
\newacronym{CLARANS}{CLARANS}{Clustering Large Applications based on Randomized Search}
\newacronym{DBSCAN}{DBSCAN}{Density Based Clustering of Applications with Noise}
\newacronym{BIRCH}{BIRCH}{Balanced Iterative Reducing and Clustering using Hierarchies }
\newacronym{MST}{MST}{Minimal Spanning Tree}
\newacronym{CLICK}{CLICK}{Cluster Identificaton using Connectivity Kernels}
\newacronym{KNN}{KNN}{K-nearest neighbour}
\newacronym{RMS}{RMS}{root mean squared error}
\newacronym{clique}{clique}{clustering in quest}
\newacronym{DPClus}{DPClus}{divisive projected clustering}
\newacronym{MCODE}{MCODE}{molecular complex detection}
\newacronym{DenClue}{DenClue}{density-based clustering}
\newacronym{DIANA}{DIANA}{Divisive Analysis}
\newacronym{SPC}{SPC}{superparamagnetic clustering}
\newacronym{DB}{DB}{Davies-Bouldin}
\newacronym{BH}{BH}{Ball-Hall}
\newacronym{TrW}{TrW}{Trace W}
\newacronym{NII}{NII}{normalised internal indices}
\newacronym{AF_Prop}{AF\_Prop}{Affinity Propagation}


\begin{document}
\onecolumn
\firstpage{1}

\title[Supplementary Material]{{\helveticaitalic{Supplementary Material}}}


\maketitle

%
\begin{table}[!h]
	\renewcommand{\arraystretch}{1.5}
	\centering
	\footnotesize
	\section{Appendix A} \label{LOA}
	\caption{List of Abbreviations}
	\begin{tabular}{ll}
		\gls{AF_Prop} & Affinity Propagation\\
		\gls{BIRCH} & Balanced Iterative Reducing and Clustering using Hierarchies  \\
		\gls{BH} & Ball-Hall \\
		\gls{CAST} & Cluster Affinity Search Technique \\
		\gls{CLICK} & Cluster Identificaton using Connectivity Kernels \\
		\gls{clique} & clustering in quest \\
		\gls{CLARA} & Clustering Large Applications \\
		\gls{CLARANS} & Clustering Large Applications based on Randomized Search \\
		\gls{CURE} & clustering using representatives \\
		\gls{CoAch} & core-attachment method clustering \\
		\gls{DB} & Davies-Bouldin \\
		\gls{DBSCAN} & Density Based Clustering of Applications with Noise \\
		\gls{DenClue} & density-based clustering \\
		\gls{DIANA} & Divisive Analysis \\
		\gls{DPClus} & divisive projected clustering \\
		\gls{EM} & Expectation Maximization \\
		\gls{EMGMM} & expectation maximization based gaussian mixture model \\
		\gls{FCM} & Fuzzy C-Means \\
		\gls{GMM} & Gaussian mixture models \\
		\gls{IPCA} & influence power based clustering algorithm \\
		\gls{KNN} & K-nearest neighbour \\
		\gls{MST} & Minimal Spanning Tree \\
		\gls{MCODE} & molecular complex detection \\
		\gls{NII} & normalised internal indices \\
		\gls{OPTICS} & ordering points to identify clustering structure \\
		\gls{PAM} & partitioning around medoids \\
		\gls{PCA} & principal component analysis \\
		\gls{ROCK} & robust clustering \\
		\gls{RMS} & root mean squared error \\
		\gls{SPC} & superparamagnetic clustering \\
		\gls{TrW}{TrW}{Trace W} & Trace W \\
		\gls{VBGMM} & variational bayesian inference gaussian mixture model \\
	\end{tabular}%

\end{table}%


\begin{table}[htbp]
	\section{Appendix B} \label{tab:supple_result}
	
	\centering
	\footnotesize
	\caption{Results of all clustering algorithms for feature-sets Eks, Dks, Uks, and Upca}

	
	\begin{tabular}{@{}nd{1.5}*{2} {nd{1.5}}*{2} nd{1.5} nd{1.5} @{}}
		\toprule
		\multicolumn{1}{@{}N}{Algorithms} &
		\multicolumn{5}{N}{Eks} &
		\multicolumn{5}{N}{Dks} \\
		
		\cmidrule(lr){2-6}\cmidrule(l){7-11}
		&
		\multicolumn{1}{V{2em}}{Rand} &
		\multicolumn{1}{V{3.5em}}{Accuracy} &
		\multicolumn{1}{V{5em}}{DB} &
		\multicolumn{1}{V{3.5em}}{BH} &
		\multicolumn{1}{V{3.5em}}{TrW} &
		
		\multicolumn{1}{V{3em}}{Rand} &
		\multicolumn{1}{V{3.5em}}{Accuracy} &
		\multicolumn{1}{V{3.5em}}{DB} &
		\multicolumn{1}{V{3.5em}}{BH} &
		\multicolumn{1}{V{3.5em}}{TrW} \\
		
		\cmidrule(r){1-1}\cmidrule(lr){2-2}\cmidrule(lr){3-3}\cmidrule(lr){4-4}%
		\cmidrule(lr){5-5}\cmidrule(lr){6-6}\cmidrule(lr){7-7}\cmidrule(lr){8-8}\cmidrule(lr){9-9}\cmidrule(lr){10-10}
		\cmidrule(l){11-11}
		
		\rowcolor{tablerow1} original & 1     & 100   & 1     & 1     & 1     & 1     & 100   & 1     & 1     & 1 \\
		\rowcolor{tablerow2} K-medoids & 0.99 & 99.37 & 0.99 & 0.98 & 0.99 & 0.9 & 92.54 & 0.98 & 0.95 & 0.93 \\
		\rowcolor{tablerow1} K-means & 0.99 & 99.37 & 0.99 & 0.98 & 0.99 & 0.91 & 92.83 & 0.98 & 0.95 & 0.93 \\
		\rowcolor{tablerow2} Agglomerative & 0.99 & 99.26 & 0.99 & 0.99 & 0.99 & 0.85 & 87.90 & 0.99 & 0.96 & 0.97 \\
		\rowcolor{tablerow1} ISO-SPLIT & 0.99 & 99.26 & 0.99 & 0.98 & 0.99 & 0.89 & 91.87 & 0.98 & 0.94 & 0.93 \\
		\rowcolor{tablerow2} \gls{BIRCH} & 0.99 & 99.26 & 0.99 & 0.99 & 0.99 & 0.91 & 92.89 & 0.99 & 0.98 & 0.96 \\
		\rowcolor{tablerow1} Chameleon & 0.92 & 87.81 & 0.73 & 0.54 & 0.96 & 0.88 & 83.58 & 0.95 & 0.91 & 0.88 \\
		\rowcolor{tablerow2} \gls{CAST} & 0.97 & 97.01 & 0.82 & 0.45 & 0.99 & 0.63 & 54.69 & 0.69 & 0.71 & 0.97 \\
		\rowcolor{tablerow1} \gls{FCM}   & 0.99 & 99.37 & 0.99 & 0.98 & 0.99 & 0.90 & 92.63 & 0.98 & 0.95 & 0.93 \\
		\rowcolor{tablerow2} \gls{VBGMM} & 0.92 & 80.29 & 0.36 & 0.14 & 0.98 & 0.88 & 73.40 & 0.66 & 0.34 & 0.94 \\
		\rowcolor{tablerow1} \gls{EMGMM} & 0.90 & 76.14 & 0.47 & 0.29 & 0.98 & 0.86 & 65.31 & 0.62 & 0.52 & 0.91 \\
		\rowcolor{tablerow2} \gls{SPC}   & 0.67 & 8.14 & 0.99 & 0.85 & 0.90 & 0.87 & 78.94 & 0.94 & 0.65 & 0.72 \\
		\rowcolor{tablerow1} Mean-shift & 0.98 & 97.98 & 0.98 & 0.91 & 0.97 & 0.94 & 94.08 & 0.9 & 0.66 & 0.83 \\
		\rowcolor{tablerow2} \gls{DPClus} & 0.82 & 82.73& 0.91 & 0.76 & 0.75 & 0.76 & 76.07& 0.96 & 0.93 & 0.93 \\
		\rowcolor{tablerow1}  Klustakwik & 0.91 & 79.64 & 0.39 & 0.74 & 0.98 & 0.92 & 82.45 & 0.67 & 0.65 & 0.94 \\
		\rowcolor{tablerow2} \gls{CLICK} & 0.87 & 75.89 & 0.83 & 0.97 & 0.98 & 0.69 & 65.4 & 0.93 & 0.73 & 0.97 \\
		\rowcolor{tablerow1} \gls{DIANA} & 0.77 & 67.37 & 0.76 & 0.4 & 0.34 & 0.34 & 33.7 & 0.96 & 0.47 & 0.53 \\
		\rowcolor{tablerow2} \gls{AF_Prop} & 0.73 & 27.93& 0.88 & 0.96 & 0.93 & 0.74 & 33.72 & 0.96 & 0.92 & 0.72 \\
		\rowcolor{tablerow1} \gls{OPTICS} & 0.68 & 17.17 & 0 & 0.91 & 0.97 & 0.68& 12.38 & 0.14 & 0.79 & 0.94 \\
		\rowcolor{tablerow2} \gls{CoAch} & 0.67 & 4.25 & 0.81 & 0.87 & 0.92 & 0.67 & 4.78 & 0.9 & 0.69 & 0.61 \\
		\rowcolor{tablerow1} \gls{IPCA}  & 0.66 & 1.22 & 0.84 & 0.87 & 0.91 & 0.66 & 0.58 & 0.94 & 0.68 & 0.58 \\
		\rowcolor{tablerow2} graph-entropy & 0.66 & 1.24& 0.96 & 0.86 & 0.9 & 0.66 & 0.78 & 0.92 & 0.65 & 0.52 \\
		\rowcolor{tablerow1} \gls{MCODE} & 0.62 & 3.35 & 0.73 & 0.87 & 0.72 & 0.61 & 3.3 & 0.82 & 0.69 & 0.94 \\
		\rowcolor{tablerow2} \gls{clique} & 0.33 & 0.22 & 0.89 & 0.76 & 0.09 & 0.75 & 64.29 & 0.89 & 0.81 & 0.76 \\
		\rowcolor{tablerow1} \gls{CURE}  & 0.99 & 66.83& 0.99 & 0.98 & 0.99 & 0.33 & 0.11 & 0.91 & 0.99 & 0.48 \\
		\rowcolor{tablerow2} \gls{ROCK}  & 0.96 & 64.48 & 0.99 & 0.86 & 0.95 & 0.35 & 0.2 & 0.91 & 0.65 & 0.63 \\
		\rowcolor{tablerow1} \gls{DBSCAN} & 0.98 & 97.87 & 0.85 & 0.47 & 0.99 & 0.33 & 33.3      & 0.85 & 0.61 & 0.47 \\
		
		\bottomrule
	\end{tabular}
	\\ 
	
	
	\begin{tabular}{@{}nd{1.5}*{2} {nd{1.5}}*{2} nd{1.5} nd{1.5} @{}}
		\toprule
		\multicolumn{1}{@{}N}{Algorithms} &
		\multicolumn{5}{N}{Uks} &
		\multicolumn{5}{N}{Upca} \\
		
		\cmidrule(lr){2-6}\cmidrule(l){7-11}
		&
		\multicolumn{1}{V{2em}}{Rand} &
		\multicolumn{1}{V{3.5em}}{Accuracy} &
		\multicolumn{1}{V{5em}}{DB} &
		\multicolumn{1}{V{3.5em}}{BH} &
		\multicolumn{1}{V{3.5em}}{TrW} &
		
		\multicolumn{1}{V{3em}}{Rand} &
		\multicolumn{1}{V{3.5em}}{Accuracy} &
		\multicolumn{1}{V{3.5em}}{DB} &
		\multicolumn{1}{V{3.5em}}{BH} &
		\multicolumn{1}{V{3.5em}}{TrW} \\
		
		\cmidrule(r){1-1}\cmidrule(lr){2-2}\cmidrule(lr){3-3}\cmidrule(lr){4-4}%
		\cmidrule(lr){5-5}\cmidrule(lr){6-6}\cmidrule(lr){7-7}\cmidrule(lr){8-8}\cmidrule(lr){9-9}\cmidrule(lr){10-10}
		\cmidrule(l){11-11}
		
		\rowcolor{tablerow1} original & 1     & 100   & 1     & 1     & 1     & 1     & 100   & 1     & 1     & 1 \\
		\rowcolor{tablerow2} K-medoids & 0.87 & 80.39 & 0.97 & 0.87 & 0.86 & 0.67 & 56.95 & 0.98 & 0.8 & 0.84 \\
		\rowcolor{tablerow1} K-means & 0.82 & 78.86 & 0.97 & 0.87 & 0.85 & 0.67 & 57.61 & 0.98 & 0.8 & 0.84 \\
		\rowcolor{tablerow2} Agglomerative & 0.84 & 80.88 & 0.97 & 0.87 & 0.85 & 0.67 & 55.45 & 0.98 & 0.81 & 0.86 \\
		\rowcolor{tablerow1} ISO-SPLIT & 0.9 & 88.33 & 0.97 & 0.86 & 0.87 & 0.89 & 87.85 & 0.98 & 0.86 & 0.91 \\
		\rowcolor{tablerow2} \gls{BIRCH} & 0.84 & 80.88 & 0.97 & 0.87 & 0.85 & 0.67 & 55.45 & 0.98 & 0.81 & 0.86\\
		\rowcolor{tablerow1} Chameleon & 0.68 & 64.02 & 0.98 & 0.82 & 0.8 & 0.67 & 62.39 & 0.98 & 0.73 & 0.78 \\
		\rowcolor{tablerow2} \gls{CAST} & 0.88 & 86.29 & 0.99 & 0.77 & 0.88 & 0.86 & 84.31 & 0.99 & 0.61 & 0.9 \\
		\rowcolor{tablerow1} \gls{FCM}   & 0.70 & 63.96 & 0.98 & 0.86 & 0.85 & 0.67 & 55.49 & 0.98 & 0.80 & 0.84 \\
		\rowcolor{tablerow2}\gls{VBGMM} & 0.58 & 39.59 & 0.96 & 0.96 & 0.85 & 0.64 & 52.74 & 0.99 & 0.93 & 0.77 \\
		\rowcolor{tablerow1} \gls{EMGMM} & 0.57 & 34.04 & 0.95 & 0.95 & 0.86 & 0.62 & 46.22 & 0.99 & 0.86 & 0.78 \\
		\rowcolor{tablerow2} \gls{SPC}   & 0.75 & 62.41& 0.97 & 0.76 & 0.72 & 0.51 & 27.33 & 0.98 & 0.61 & 0.61 \\
		\rowcolor{tablerow1} Mean-shift & 0.81 & 82.02 & 0.97 & 0.85 & 0.96 & 0.44 & 0.01 & 0.97 & 0.61 & 0.59 \\
		\rowcolor{tablerow2} \gls{DPClus} & 0.53 & 40.44 & 0.99 & 0.81 & 0.78 & 0.51 & 24.76 & 0.99 & 0.7 & 0.77 \\
		\rowcolor{tablerow1} Klustakwik & 0.64 & 50.39 & 0.98 & 0.88 & 0.82 & 0.84 & 81.18 & 0.99 & 0.38 & 0.87 \\
		\rowcolor{tablerow2} \gls{CLICK} & 0.46 & 27.06 & 0.98 & 0.89 & 0.48 & 0.46 & 26.44 & 0.98 & 0.74 & 0.6 \\
		\rowcolor{tablerow1} \gls{DIANA} & 0.89 & 87.21 & 0.97 & 0.95 & 0.89 & 0.67 & 55.78 & 0.99 & 0.95 & 0.83 \\
		\rowcolor{tablerow2} \gls{AF_Prop} & 0.44 & 0.04 & 0.96 & 0.76 & 0.66 & 0.44 & 0.2 & 0.98 & 0.61 & 0.59 \\
		\rowcolor{tablerow1} \gls{OPTICS} & 0.44 & 4.28 & 0.85 & 0.8 & 0.9 & 0.44 & 2.0 & 0.89 & 0.68 & 0.88 \\
		\rowcolor{tablerow2} \gls{CoAch} & 0.44 & 1.80 & 0.99 & 0.76 & 0.68 & 0.44 & 1.15 & 0.99 & 0.62 & 0.61 \\
		\rowcolor{tablerow1} \gls{IPCA}  & 0.44 & 0.69 & 0.98 & 0.76 & 0.67 & 0.44 & 0.53 & 0.98 & 0.61 & 0.6 \\
		\rowcolor{tablerow2} graph-entropy & 0.44 & 0.28 & 0.97 & 0.76 & 0.66 & 0.44 & 0.27 & 0.98 & 0.61 & 0.59 \\
		\rowcolor{tablerow1} \gls{MCODE} & 0.46 & 1.14 & 0.99 & 0.76 & 0.9 & 0.45 & 0.98 & 0.99 & 0.62 & 0.99 \\
		\rowcolor{tablerow2} \gls{clique} & 0.38 & 3.7 & 0.98 & 0.76 & 0.5 & 0.55 & 0.08 & 0.99 & 0.79 & 0.4 \\
		\rowcolor{tablerow1} \gls{CURE}  & 0.55 &   53.9    & 0.96 & 0.92 & 0.33 & 0.55 &   55.7    & 0.97 & 0.92 & 0.41 \\
		\rowcolor{tablerow2} \gls{ROCK}  & 0.44 & 1.07 & 0.03 & 0.77 & 0.36 & 0.44 & 0.52 & 0.023 & 0.68 & 0.43 \\
		\rowcolor{tablerow1} \gls{DBSCAN} & 0.57 & 72.19 & 0.99 & 0.23& 0.34 & 0.55 &  33.3     & 0.97 & 0.66 & 0.4 \\
		
		\bottomrule
	\end{tabular}    
\end{table}


\newpage


\begin{sidewaystable}[htbp]
	\vspace{18cm}
	\section{Appendix C} \label{tab:resouces}
	\caption{Details of source used in the report}
	%\begin{adjustbox}{angle=90}
	\renewcommand{\arraystretch}{1.3}
	\begin{tikzpicture}
	\footnotesize
	\node (thetable) [inner sep=0pt] {
		%\begin{tabularx}{\textwidth}{ X  X  X  X  X }
		\begin{tabularx}{\textheight}{>{\raggedright\arraybackslash\hsize=0.3\hsize}
			X>{\raggedright\arraybackslash\hsize=0.5\hsize}
			X>{\raggedright\arraybackslash\hsize=0.7\hsize}
			X>{\raggedright\arraybackslash\hsize=0.5\hsize}
			X>{\raggedright\arraybackslash\hsize=0.3\hsize}
			X>{\raggedright\arraybackslash\hsize=0.3\hsize}
			X>{\raggedright\arraybackslash\hsize=0.3\hsize}
			X>{\raggedright\arraybackslash\hsize=0.5\hsize}
			X>{\raggedright\arraybackslash\hsize=0.3\hsize}
			X>{\raggedright\arraybackslash\hsize=0.2\hsize}X}
		\arrayrulecolor{white}
		
		
		\rowcolor{main} \textcolor[rgb]{ 1,  1,  1}{\textbf{Notation used in report}} & \textcolor[rgb]{ 1,  1,  1}{\textbf{Algorithm}} & \textcolor[rgb]{ 1,  1,  1}{\textbf{Source [url]}} & \textcolor[rgb]{ 1,  1,  1}{\textbf{input parameters}}&\textcolor[rgb]{ 1,  1,  1}{\textbf{Ability to handle large data sets}} &\textcolor[rgb]{ 1,  1,  1}{\textbf{Ability to high dimensional data sets}} &\textcolor[rgb]{ 1,  1,  1}{\textbf{Resilience towards noise}}& \textcolor[rgb]{ 1,  1,  1}{\textbf{time complexity}}&\textcolor[rgb]{ 1,  1,  1}{\textbf{Software package (if available)}} & \textcolor[rgb]{ 1,  1,  1}{\textbf{Citation}} \\ \hline
		
		\rowcolor{tablerow1} \gls{clique} &  Clustering in quest 	&  & cliques size & Poor  & Good & Moderate& Low $O(n+k^2)$& Python &\cite{graph,clique}  \\ 
		\rowcolor{tablerow1} \gls{DPClus} &   Divisive projected clustering  & & cluster density, cluster property & -&	-	&  - & - &   -   & \cite{graph,DPClus}  \\ 
		\rowcolor{tablerow1} graph-entropy &   graph-entropy     & &- & &	-	& -  &  -&   -   &  \cite{graph, graph-entropy}  \\ 
		\rowcolor{tablerow1} \gls{CoAch} &    core-attachment method clustering   & & Density Threshold, Affinity Threshold, Closeness threshold & - &	-	& -  & - &   -   &  \cite{graph,Coach} \\ 
		\rowcolor{tablerow1} \gls{IPCA}  &    Influence power based clustering algorithm  	  & &Minimum $\%$ of adjacent cluster nodes, Shortest path &- &	-	&  - & - &   -   & \cite{graph,IPCA}  \\ 
		\rowcolor{tablerow1} \gls{MCODE} &     molecular complex detection    & \multirow{-6}[8]{\hsize}{ \url{https://github.com/trueprice/python-graph-clustering.git}} & weight threshold&  - &	-	& -  & - &   -   & \cite{graph,mcode}  \\ 
		\hline
		\rowcolor{tablerow2}  &    	& {\url{https://github.com/Moonpuck/chameleon\_cluster}} & &  &		&  & &      & \cite{chameleon} \\ 
		\rowcolor{tablerow2} \multirow{-2}[3]{\hsize}{Chameleon} &   \multirow{-2}[3]{\hsize}{Chameleon Clustering}       & {\url{https://github.com/giovannipcarvalho/PyCHAMELEON}}  & & \multirow{-2}[3]{\hsize}{Poor}  &	\multirow{-2}[3]{\hsize}{Poor}	& \multirow{-2}[3]{\hsize}{High}   &  \multirow{-2}[3]{\hsize}{High $O(n^2)$} & \multirow{-2}[3]{\hsize} {Python}  & \cite{chameleon} \\ 
		\hline 
		
	
	
		
		
		\end{tabularx}
	};
	\end{tikzpicture}\\
	

\end{sidewaystable}


\begin{sidewaystable}

	\vspace{-17.5cm}	

	\renewcommand{\arraystretch}{1.3}
	\begin{tikzpicture}
	\footnotesize
	\node (thetable) [inner sep=0pt] {
	
		\begin{tabularx}{\textheight}{>{\raggedright\arraybackslash\hsize=0.3\hsize}
			X>{\raggedright\arraybackslash\hsize=0.5\hsize}
			X>{\raggedright\arraybackslash\hsize=0.7\hsize}
			X>{\raggedright\arraybackslash\hsize=0.5\hsize}
			X>{\raggedright\arraybackslash\hsize=0.3\hsize}
			X>{\raggedright\arraybackslash\hsize=0.3\hsize}
			X>{\raggedright\arraybackslash\hsize=0.3\hsize}
			X>{\raggedright\arraybackslash\hsize=0.5\hsize}
			X>{\raggedright\arraybackslash\hsize=0.3\hsize}
			X>{\raggedright\arraybackslash\hsize=0.2\hsize}X}
		\arrayrulecolor{white}
		
		\rowcolor{main} \textcolor[rgb]{ 1,  1,  1}{\textbf{Notation used in report}} & \textcolor[rgb]{ 1,  1,  1}{\textbf{Algorithm}} & \textcolor[rgb]{ 1,  1,  1}{\textbf{Source [url]}} & \textcolor[rgb]{ 1,  1,  1}{\textbf{input parameters}}&\textcolor[rgb]{ 1,  1,  1}{\textbf{Ability to handle large data sets}} &\textcolor[rgb]{ 1,  1,  1}{\textbf{Ability to high dimensional data sets}} &\textcolor[rgb]{ 1,  1,  1}{\textbf{Resilience towards noise}}& \textcolor[rgb]{ 1,  1,  1}{\textbf{time complexity}}&\textcolor[rgb]{ 1,  1,  1}{\textbf{Software package (if available)}} & \textcolor[rgb]{ 1,  1,  1}{\textbf{Citation}} \\ 
		\hline
		
		\rowcolor{tablerow1} \gls{CURE}  &  Clustering Using Representatives     & &min cluster size& Good  &	Good	&  High & Low $O(s^2*logs)$& python package: pyclus &\cite{pyclus, cure} \\
		\hline 
		\rowcolor{tablerow2} \gls{DIANA} & {Divisive Hierarchial Clustering: Implemenation name Divisive Analysis or Di-Ana)} & {\url{https://stat.ethz.ch/R-manual/R-devel/library/cluster/html/diana.html}} &min cluster size& -  &	-	&  - & -& {R Package: cluster} & \cite{Diana} \\ 
		\hline
		\rowcolor{tablerow1} Klustakwik & {Klustakwik}      & {\url{https://pypi.org/project/klustakwik2/}} &-& -  &	-	&  - & -& {Python: Klusta2 suite} & \cite{Rossant015198, kadir} \\ 
		\hline
		\rowcolor{tablerow2} \gls{CAST}  & {Cluster Affinity Search Technique} & {\url{http://mev.tm4.org}}  & threshold& -  &	-	&  - & -&{TIGR software} & \cite{CASTa,CASTs} \\ 
		\hline
		\rowcolor{tablerow1} \gls{CLICK} &       & {\url{http://www.cs.tau.ac.il/~rshamir/expander/expander.html}} & homogeneity value& -  &	-	&  - & -& {Expander software} & \cite{CLICKa,CLICKs} \\
		%%%%%%%%%%%%%%%
		
		\rowcolor{tablerow2}Wave\_clus(SPC) & Wave\_clus tool uses Super-paramagnetic clustering method  &{\url{https://www2.le.ac.uk/departments/engineering/research/bioengineering/neuroengineering-lab/spike-sorting}} & Temperature range(min, max, step-size),
		Swendsen-wang cycles,
		Nearest Neighbours,
		clusters(min and max)& -  &	-	&  - & -&{wave\_clus matlab implementation suite} & \cite{Quiroga} \\ 
		
		\rowcolor{tablerow1} spectral\_clus &  Spectral Clustering     & & graph, min cluster size& Poor  &	Good	&  High & High (eigenvector)&{python package: scikit-learn, SpectralClustering} &  \cite{sklearn, spectral_clus} \\
	
		
		
		
		\end{tabularx}
	};
	\end{tikzpicture}\\
	
\end{sidewaystable}

\begin{sidewaystable}
	%	\caption{Sources used in the article}
	\vspace{18cm}
	%\begin{adjustbox}{angle=90}
	\renewcommand{\arraystretch}{1.3}
	\begin{tikzpicture}
	\footnotesize
	\node (thetable) [inner sep=0pt] {
		%\begin{tabularx}{\textwidth}{ X  X  X  X  X }
		\begin{tabularx}{\textheight}{>{\raggedright\arraybackslash\hsize=0.3\hsize}
			X>{\raggedright\arraybackslash\hsize=0.5\hsize}
			X>{\raggedright\arraybackslash\hsize=0.7\hsize}
			X>{\raggedright\arraybackslash\hsize=0.5\hsize}
			X>{\raggedright\arraybackslash\hsize=0.3\hsize}
			X>{\raggedright\arraybackslash\hsize=0.3\hsize}
			X>{\raggedright\arraybackslash\hsize=0.3\hsize}
			X>{\raggedright\arraybackslash\hsize=0.5\hsize}
			X>{\raggedright\arraybackslash\hsize=0.3\hsize}
			X>{\raggedright\arraybackslash\hsize=0.2\hsize}X}
		\arrayrulecolor{white}
		
		
		\rowcolor{main} \textcolor[rgb]{ 1,  1,  1}{\textbf{Notation used in report}} & \textcolor[rgb]{ 1,  1,  1}{\textbf{Algorithm}} & \textcolor[rgb]{ 1,  1,  1}{\textbf{Source [url]}} & \textcolor[rgb]{ 1,  1,  1}{\textbf{input parameters}}&\textcolor[rgb]{ 1,  1,  1}{\textbf{Ability to handle large data sets}} &\textcolor[rgb]{ 1,  1,  1}{\textbf{Ability to high dimensional data sets}} &\textcolor[rgb]{ 1,  1,  1}{\textbf{Resilience towards noise}}& \textcolor[rgb]{ 1,  1,  1}{\textbf{time complexity}}&\textcolor[rgb]{ 1,  1,  1}{\textbf{Software package (if available)}} & \textcolor[rgb]{ 1,  1,  1}{\textbf{Citation}} \\ \hline
		
			\rowcolor{tablerow1} K-means &  K-means &  & graph, min cluster size& Good &	Poor	&  High & High (kernel)& {python package: scikit-learn, KMeans}       &  \cite{sklearn, kmeans1, kmeans-2019}\\    
		\rowcolor{tablerow1} Mean-shift &  Mean-shift & & bandwidth & Poor  &	Poor	&  High & High (kernel)&  {python package: scikit-learn, MeanShift}    & \cite{sklearn} \\ 	
		\rowcolor{tablerow1} \gls{BIRCH} &  Balanced Iterative Reducing and Clustering using Hierarchies  & & min cluster size & -  &	-	&  - & -&  {python package: scikit-learn, Birch}     &\cite{sklearn,birch}  \\  
		\rowcolor{tablerow1} Agglomerative & {Agglomerative clustering, using single linkage}  & & min cluster size & Poor  &	Poor	&  Low & High (iterations)&  {python package: scikit-learn, AgglomerativeClustering}     &\cite{sklearn} \\ 
		\rowcolor{tablerow1} \gls{DBSCAN} & {Density Based Spatial Clustering of Application with Noise}   & & epsilon & Good  &	Poor	&  High & Moderate $O(n*logn)$& {python package: scikit-learn, DBSCAN}     &  \cite{sklearn}\\ 
		\rowcolor{tablerow1} \gls{OPTICS} &  {Ordering Points to Identify Clustering Structure}  & & min cluster size, 
		min samples & Good  &	Poor	&  High & Moderate $O(n*logn)$&  {python package: scikit-learn, OPTICS}      &  \cite{sklearn} \\  
		\rowcolor{tablerow1} \gls{AF_Prop} &  Affinity Propogation      & \multirow{-8}[48]{\hsize}{\url{https://scikit-learn.org/stable/modules/clustering.html\#clustering}}  & min cluster size, 
		damping factor & Poor  &	Poor	& High & High $O(n^2*logn)$&  {python package: scikit-learn, AffinityPropagation}      & \cite{sklearn} \\ 
		%%%%%%%%%%%%%%%%
		
		\rowcolor{tablerow2} K-medoids &  K-medoids  & \url{https://pypi.org/project/pyclustering/} & min cluster size  &	Poor	&  Poor & High & High $O(k(n-k)^2)$&  {python package: pyclustering}      & \cite{sklearn}  \\ 

		
		
	
		
		
		
		\end{tabularx}
	};
	\end{tikzpicture}\\
	
\end{sidewaystable}

\begin{sidewaystable}
	%	\caption{Sources used in the Literature}
	\vspace{-17cm}	
	%\begin{adjustbox}{angle=90}
	\renewcommand{\arraystretch}{1.3}
	\begin{tikzpicture}
	\footnotesize
	\node (thetable) [inner sep=0pt] {
		%\begin{tabularx}{\textwidth}{ X  X  X  X  X }
		\begin{tabularx}{\textheight}{>{\raggedright\arraybackslash\hsize=0.3\hsize}
			X>{\raggedright\arraybackslash\hsize=0.5\hsize}
			X>{\raggedright\arraybackslash\hsize=0.7\hsize}
			X>{\raggedright\arraybackslash\hsize=0.5\hsize}
			X>{\raggedright\arraybackslash\hsize=0.3\hsize}
			X>{\raggedright\arraybackslash\hsize=0.3\hsize}
			X>{\raggedright\arraybackslash\hsize=0.3\hsize}
			X>{\raggedright\arraybackslash\hsize=0.5\hsize}
			X>{\raggedright\arraybackslash\hsize=0.3\hsize}
			X>{\raggedright\arraybackslash\hsize=0.2\hsize}X}
		\arrayrulecolor{white}
		
		
		\rowcolor{main} \textcolor[rgb]{ 1,  1,  1}{\textbf{Notation used in report}} & \textcolor[rgb]{ 1,  1,  1}{\textbf{Algorithm}} & \textcolor[rgb]{ 1,  1,  1}{\textbf{Source [url]}} & \textcolor[rgb]{ 1,  1,  1}{\textbf{input parameters}}&\textcolor[rgb]{ 1,  1,  1}{\textbf{Ability to handle large data sets}} &\textcolor[rgb]{ 1,  1,  1}{\textbf{Ability to high dimensional data sets}} &\textcolor[rgb]{ 1,  1,  1}{\textbf{Resilience towards noise}}& \textcolor[rgb]{ 1,  1,  1}{\textbf{time complexity}}&\textcolor[rgb]{ 1,  1,  1}{\textbf{Software package (if available)}} & \textcolor[rgb]{ 1,  1,  1}{\textbf{Citation}} \\ \hline
	
			\rowcolor{tablerow1} \gls{VBGMM} & {Variational Bayesian Inference Gaussian Mixture Model} &{\url{https://au.mathworks.com/matlabcentral/fileexchange/35362-variational-bayesian-inference-for-gaussian-mixture-model}} & min cluster size  &	Poor	&  Poor & High & High $O(n^2*kt)$&  Matlab    &  \cite{VBGMM} \\
	
			\rowcolor{tablerow2} \gls{EMGMM} & {Gaussian Mixture Model using Expectation Maximization} & {\url{https://au.mathworks.com/matlabcentral/fileexchange/26184-em-algorithm-for-gaussian-mixture-model-em-gmm
		}}& min cluster size  &	Poor	&  Poor & High & High $O(n^2*kt)$&  Matlab     & \cite{EMGMM}  \\ 
		\rowcolor{tablerow1} \gls{FCM} & {Fuzzy C-Means}     &   {\url{https://au.mathworks.com/help/fuzzy/fcm.html}}    
		& min cluster size  &	Poor	&  Poor & low & low $O(n)$ &   Matlab    & \cite{FCM} \\      
		\rowcolor{tablerow2} ISO-SPLIT & ISO-SPLIT    &   {\url{https://github.com/flatironinstitute/isosplit5}}    
		&	-	&  - &- &- &  -&  Matlab    & \cite{isosplit,mountainsort_isosplit} \\  
		%########################################################################
		
		\rowcolor{tablerow1} PAM & Partitioning Around Medoids & \url{https://www.datanovia.com/en/lessons/k-medoids-in-r-algorithm-and-practical-examples/} & min cluster size  &	Poor	&  Poor & High &  High $O(k^3*n^2)$& R Package& \cite{CluArticle}\\
		
		\rowcolor{tablerow2} CLARANS & Clustering Large Applications based on RANdomized Search & \url{https://pypi.org/project/pyclustering/}   &	min cluster size, maximum neighbours	&  Good & Poor & High &  High $O(n^2)$& python package: pyclustering &\cite{CluArticle}\\
		
		\rowcolor{tablerow1} CLARA & Clustering Large Applications & \url{https://www.datanovia.com/en/lessons/clara-in-r-clustering-large-applications/}  &	min cluster size	&  Good & Poor & High & Moderate $O(ks^2+k(n-k))$& R Package &\cite{CluArticle}\\
		
		\rowcolor{tablerow2} FCS & fuzzy c-shells & \url{http://ugrad.stat.ubc.ca/R/library/e1071/html/cshell.html}  &	min cluster size, iterations	&  Poor & Poor & Low &  High (kernel)&R Package &\cite{CluArticle}\\
		
		\rowcolor{tablerow1} DBCLASD & Distribution-Based Clustering of LArge Spatial Databases & \url{https://github.com/spalaciob/py-dbclasd/blob/master/dbclasd.py}  &	-	&  Good & Good & Low & Moderate $O(n*logn)$& Pyhton Package &\cite{CluArticle}\\
		
		\rowcolor{tablerow2} MCLUST & model-based clustering & \url{https://cran.r-project.org/web/packages/mclust/vignettes/mclust.html}  &	-	&  - &- &- &  -& R package &\cite{CluArticle}\\
		%%%%%%%%%%%%%%%%%%%%%%%%%%%%%%%%%%%%%%%%%%%%
		

		
	
		
		
		\end{tabularx}
	};
	\end{tikzpicture}\\
	
\end{sidewaystable}

\begin{sidewaystable}[htbp]
	%	\caption{Sources used in the Literature}
	\vspace{18.3cm}
	%\begin{adjustbox}{angle=90}
	\renewcommand{\arraystretch}{1.3}
	\begin{tikzpicture}
	\footnotesize
	\node (thetable) [inner sep=0pt] {
		%\begin{tabularx}{\textwidth}{ X  X  X  X  X }
		\begin{tabularx}{\textheight}{>{\raggedright\arraybackslash\hsize=0.3\hsize}
			X>{\raggedright\arraybackslash\hsize=0.5\hsize}
			X>{\raggedright\arraybackslash\hsize=0.7\hsize}
			X>{\raggedright\arraybackslash\hsize=0.5\hsize}
			X>{\raggedright\arraybackslash\hsize=0.3\hsize}
			X>{\raggedright\arraybackslash\hsize=0.3\hsize}
			X>{\raggedright\arraybackslash\hsize=0.3\hsize}
			X>{\raggedright\arraybackslash\hsize=0.5\hsize}
			X>{\raggedright\arraybackslash\hsize=0.3\hsize}
			X>{\raggedright\arraybackslash\hsize=0.2\hsize}X}
		\arrayrulecolor{white}
		
		
		\rowcolor{main} \textcolor[rgb]{ 1,  1,  1}{\textbf{Notation used in report}} & \textcolor[rgb]{ 1,  1,  1}{\textbf{Algorithm}} & \textcolor[rgb]{ 1,  1,  1}{\textbf{Source [url]}} & \textcolor[rgb]{ 1,  1,  1}{\textbf{input parameters}}&\textcolor[rgb]{ 1,  1,  1}{\textbf{Ability to handle large data sets}} &\textcolor[rgb]{ 1,  1,  1}{\textbf{Ability to high dimensional data sets}} &\textcolor[rgb]{ 1,  1,  1}{\textbf{Resilience towards noise}}& \textcolor[rgb]{ 1,  1,  1}{\textbf{time complexity}}&\textcolor[rgb]{ 1,  1,  1}{\textbf{Software package (if available)}} & \textcolor[rgb]{ 1,  1,  1}{\textbf{Citation}} \\ \hline
		
				\rowcolor{tablerow1} DENCLUE & Density based clustering & \url{https://haifengl.github.io/smile/api/java/smile/clustering/DENCLUE.html}   &	-	&  - &- &- &  -&  Pyhton and Java &\cite{CluArticle}\\
		
		\rowcolor{tablerow2} MST & minimum spanning tree & \url{https://cran.r-project.org/web/packages/mstknnclust/vignettes/guide.html}   &	min cluster size	&  Good & Poor & Low &  Moderate $O(e*logv)$&  R package&  \cite{CluArticle}\\
		
			\rowcolor{tablerow1} LF & Leader Follower Clustering & \url{https://cran.r-project.org/web/packages/leaderCluster/index.html}   &		&  Poor & Poor & Low &  High (iterations)&  R Package&\cite{CluArticle} \\
		
		\rowcolor{tablerow1} SOM & Self Organising Map & \url{https://au.mathworks.com/help/deeplearning/gs/cluster-data-with-a-self-organizing-map.html} &		&  Poor & Good & High &  High (layer)& Matlab Tool Kit&\cite{CluArticle} \\
		
		\rowcolor{tablerow1} SVM & Support Vector Machine Clustering & \url{https://scikit-learn.org/stable/modules/svm.html} &		&  - &- &- &  -& Python Package &\cite{CluArticle}\\
		
		\rowcolor{tablerow1} GNG & Growing Neural Gas & \url{http://neupy.com/2018/03/26/making\_art\_with\_growing\_neural\_gas.html}&	\multirow{-4}[10]{\hsize}{Neural Network training}	   & Good & Poor &  Low  &  Moderate $(type+layer)$ &Python Package &\cite{CluArticle}\\
		
		\rowcolor{tablerow2} ART & adaptive resonance theory & \url{https://github.com/chen0040/java-adaptive-resonance-theory}&	-	&  Good & Good &Low &  Low $O(n)$& Java Package& \cite{CluArticle}\\
		
		\rowcolor{tablerow2} STING & STatistical Information Grid & &	-	&  - &- &- &  -&Matlab &\cite{CluArticle}\\
		
		\rowcolor{tablerow1} Wavecluster & WaveCluster Algorithm & &	-	&  - &- &- &  -& Pseudu Code&\cite{CluArticle} \\
		
		\rowcolor{tablerow2} FC &  functional clustering & \url{https://rdrr.io/cran/fdapace/man/FClust.html}&	time of sample origin, min cluster size	&  Good & Good & High &  Low$(O(n))$& R package &\cite{CluArticle}\\
		
		\rowcolor{tablerow1} COBWEB & COBWEB Clustering &-  &	-& Good	&  Poor & Moderate &  Low (distribution)& Matlab &\\
		
		\rowcolor{tablerow2} GMM & Gaussian mixture model & - &	-	&  Poor & Poor & High &  High $O(n^2*kt)$& Matlab &\cite{CluArticle}\\
		
		\rowcolor{tablerow1} Kernel Kmeans & kernel k-means Clustering & \url{https://gist.github.com/mblondel/6230787} & min cluster size, iterations, kernel type	&  Poor & Poor & Low &  High (kernel)& Python Package& \cite{CluArticle}\\
		
	
		%%%%%%%%%%%%%%%%%%%%%%%%%%%%%%%%%%%%%%%%%%%%%%%
		
		
	
		
	
		
		\end{tabularx}
	};
	\end{tikzpicture}\\
	
\end{sidewaystable}

\begin{sidewaystable}
	%	\caption{Sources used in the Literature}
	\vspace{-18cm}	
	%\begin{adjustbox}{angle=90}
	\renewcommand{\arraystretch}{1.3}
	\begin{tikzpicture}
	\footnotesize
	\node (thetable) [inner sep=0pt] {
		%\begin{tabularx}{\textwidth}{ X  X  X  X  X }
		\begin{tabularx}{\textheight}{>{\raggedright\arraybackslash\hsize=0.3\hsize}
			X>{\raggedright\arraybackslash\hsize=0.5\hsize}
			X>{\raggedright\arraybackslash\hsize=0.7\hsize}
			X>{\raggedright\arraybackslash\hsize=0.5\hsize}
			X>{\raggedright\arraybackslash\hsize=0.3\hsize}
			X>{\raggedright\arraybackslash\hsize=0.3\hsize}
			X>{\raggedright\arraybackslash\hsize=0.3\hsize}
			X>{\raggedright\arraybackslash\hsize=0.5\hsize}
			X>{\raggedright\arraybackslash\hsize=0.3\hsize}
			X>{\raggedright\arraybackslash\hsize=0.2\hsize}X}
		\arrayrulecolor{white}
		
		
		\rowcolor{main} \textcolor[rgb]{ 1,  1,  1}{\textbf{Notation used in report}} & \textcolor[rgb]{ 1,  1,  1}{\textbf{Algorithm}} & \textcolor[rgb]{ 1,  1,  1}{\textbf{Source [url]}} & \textcolor[rgb]{ 1,  1,  1}{\textbf{input parameters}}&\textcolor[rgb]{ 1,  1,  1}{\textbf{Ability to handle large data sets}} &\textcolor[rgb]{ 1,  1,  1}{\textbf{Ability to high dimensional data sets}} &\textcolor[rgb]{ 1,  1,  1}{\textbf{Resilience towards noise}}& \textcolor[rgb]{ 1,  1,  1}{\textbf{time complexity}}&\textcolor[rgb]{ 1,  1,  1}{\textbf{Software package (if available)}} & \textcolor[rgb]{ 1,  1,  1}{\textbf{Citation}} \\ \hline
		
			\rowcolor{tablerow2} Kernel SOM & Kernel Self-Organizing Map Clustering Algorithm & \url{https://rdrr.io/rforge/yasomi/man/batchsom.kernelmatrix.html} &	min cluster size, iterations, kernel type		&  Poor & Poor & Low &  High (kernel)& R package &\cite{CluArticle}\\
		
		
			\rowcolor{tablerow1} Kernel FCM & kernel fuzzy c-means & - &	-&  Poor & Poor & Low &  High (kernel)& Matlab &\cite{CluArticle}\\
		\rowcolor{tablerow2} SVC & Support Vector Clustering & \url{https://rdrr.io/cran/SwarmSVM/man/clusterSVM.html} &	-	&  - &- &- &  -& R Package &\cite{CluArticle}\\  
		
		\rowcolor{tablerow1} MMC & Modulated Modularity Clustering & \url{https://rdrr.io/bioc/scran/man/clusterModularity.html} &	graph, min cluster size	&  Poor & Poor & Low &  High (kernel)& R package &\cite{CluArticle}\\
		
		\rowcolor{tablerow2} MKC & Multiple kernel clustering & \url{https://rdrr.io/github/SeojinBang/MKKC/man/mkkc.html}&	graph, min cluster size	&  Poor & Poor & Low &  High (kernel)& R package &\cite{CluArticle}\\
		
		\rowcolor{tablerow1} ACO\_based (LF) & Ant Colony Optimization & \url{https://rdrr.io/cran/ShortForm/man/antcolony.lavaan.html} &	ants, evaporation, steps, max runs	&  Poor & Poor & Low &  High (iterations)& R Package &\cite{CluArticle}\\
		
		\rowcolor{tablerow2} PSO\_based & Particle swarm optimization & \url{https://au.mathworks.com/matlabcentral/fileexchange/7506-particle-swarm-optimization-toolbox} &	lower bounds, upper bounds, omega, swarm size, max iteration	&  Poor & Poor & Low &  High (iterations)& Matlab  &\cite{CluArticle}\\

\rowcolor{tablerow1} SFLA\_based & shuffled frog-leaping algorithm & \url{https://rdrr.io/cran/metaheuristicOpt/man/SFL.html} &	cost function, max iteration, number of population to be detected	&  Poor & Poor & Low  &  High (iterations)& R package  &\cite{CluArticle}\\

\rowcolor{tablerow2} ABC\_based & Artificial Bee Colony & \url{https://rdrr.io/cran/ABCoptim/man/ABCoptim-package.html} &	-	&  Poor & Poor & Low &  High (iterations)& R package &\cite{CluArticle}\\

\rowcolor{tablerow1} QC & Quantum clustering  & \url{https://github.com/sliorde/quantum-clustering }&	standard deviation from gaussians	&  Poor & Poor & High & High (schrodinger equation + iteration)& Python, Matlab, C &\cite{CluArticle}\\

\rowcolor{tablerow2} DQC & Dynamic Quantum clustering  & \url{https://github.com/peterwittek/dqc-gpu }&  &Poor & Poor & High & Moderate (schrodinger equation)& C++ &\cite{CluArticle}\\

\rowcolor{tablerow1} HDBSCAN & Hierarchical Density-Based Spatial Clustering of Applications with Noise & \url{https://hdbscan.readthedocs.io/en/latest/how\_hdbscan\_works.html} &alpha	&  Good & Poor & High &  Middle $O(n*logn)$& Python &\cite{CluArticle}\\ 
		
		\end{tabularx}
	};
	\end{tikzpicture}\\
	
\end{sidewaystable}

\bibliographystyle{frontiersinSCNS_ENG_HUMS}
\nobibliography{review_paper}
\end{document}
