# Supplementary material for: Compatibility Evaluation of Clustering Algorithms for Contemporary Extracellular Neural Spike Sorting
Source: Front Syst Neurosci. 2020 Jun 30;14:34. doi: 10.3389/fnsys.2020.00034 (PMC7340107; doi:10.3389/fnsys.2020.00034)
Supplement: Supplementary file 1 [file Data_Sheet_1.zip › review_paper.bib]

% introduction

@Article{Hong2019,
author={Hong, Guosong
and Lieber, Charles M.},
title={Novel electrode technologies for neural recordings},
journal={Nature Reviews Neuroscience},
year={2019},
volume={20},
number={6},
pages={330-345},
abstract={Neural recording electrode technologies have contributed considerably to neuroscience by enabling the extracellular detection of low-frequency local field potential oscillations and high-frequency action potentials of single units. Nevertheless, several long-standing limitations exist, including low multiplexity, deleterious chronic immune responses and long-term recording instability. Driven by initiatives encouraging the generation of novel neurotechnologies and the maturation of technologies to fabricate high-density electronics, novel electrode technologies are emerging. Here, we provide an overview of recently developed neural recording electrode technologies with high spatial integration, long-term stability and multiple functionalities. We describe how these emergent neurotechnologies can approach the ultimate goal of illuminating chronic brain activity with minimal disruption of the neural environment, thereby providing unprecedented opportunities for neuroscience research in the future.},
issn={1471-0048},
doi={10.1038/s41583-019-0140-6},
url={https://doi.org/10.1038/s41583-019-0140-6}
}

@article {hubel1957tungsten,
	author = {HUBEL, DAVID H.},
	title = {Tungsten Microelectrode for Recording from Single Units},
	volume = {125},
	number = {3247},
	pages = {549--550},
	year = {1957},
	doi = {10.1126/science.125.3247.549},
	publisher = {American Association for the Advancement of Science},
	issn = {0036-8075},
	URL = {https://science.sciencemag.org/content/125/3247/549},
	eprint = {https://science.sciencemag.org/content/125/3247/549.full.pdf},
	journal = {Science}
}

@article{schjetnan2011recording,
	title={Recording large-scale neuronal ensembles with silicon probes in the anesthetized rat},
	author={Schjetnan, Andrea Gomez Palacio and Luczak, Artur},
	journal={JoVE (Journal of Visualized Experiments)},
	number={56},
	pages={e3282},
	year={2011}
}

@article{gold2006origin,
	title={On the origin of the extracellular action potential waveform: a modeling study},
	author={Gold, Carl and Henze, Darrell A and Koch, Christof and Buzsaki, Gyorgy},
	journal={Journal of neurophysiology},
	volume={95},
	number={5},
	pages={3113--3128},
	year={2006},
	publisher={American Physiological Society}
}

@Article{Spira2013,
author={Spira, Micha E.
and Hai, Aviad},
title={Multi-electrode array technologies for neuroscience and cardiology},
journal={Nature Nanotechnology},
year={2013},
month={Feb},
day={05},
publisher={Nature Publishing Group, a division of Macmillan Publishers Limited. All Rights Reserved. SN  -},
volume={8},
pages={83 EP  -},
note={Review Article},
url={https://doi.org/10.1038/nnano.2012.265}
}

@Article{Shoham2006,
author="Shoham, Shy
and O'Connor, Daniel H.
and Segev, Ronen",
title="How silent is the brain: is there a ``dark matter'' problem in neuroscience?",
journal="Journal of Comparative Physiology A",
year="2006",
month="Aug",
day="01",
volume="192",
number="8",
pages="777--784",
abstract="Evidence from a variety of recording methods suggests that many areas of the brain are far more sparsely active than commonly thought. Here, we review experimental findings pointing to the existence of neurons which fire action potentials rarely or only to very specific stimuli. Because such neurons would be difficult to detect with the most common method of monitoring neural activity in vivo---extracellular electrode recording---they could be referred to as ``dark neurons,'' in analogy to the astrophysical observation that much of the matter in the universe is undetectable, or dark. In addition to discussing the evidence for largely silent neurons, we review technical advances that will ultimately answer the question: how silent is the brain?",
issn="1432-1351",
doi="10.1007/s00359-006-0117-6",
url="https://doi.org/10.1007/s00359-006-0117-6"
}

@ARTICLE{ClosBot,

AUTHOR={Jenkinson, Stephen P. and Grandgirard, Denis and Heidemann, Martina and Tscherter, Anne and Avondet, Marc-André and Leib, Stephen L.},
	
TITLE={Embryonic Stem Cell-Derived Neurons Grown on Multi-Electrode Arrays as a Novel In vitro Bioassay for the Detection of Clostridium botulinum Neurotoxins},
	
JOURNAL={Frontiers in Pharmacology},
	
VOLUME={8},

PAGES={73},
	
YEAR={2017},
	
URL={https://www.frontiersin.org/article/10.3389/fphar.2017.00073},
	
DOI={10.3389/fphar.2017.00073},
	
ISSN={1663-9812},

ABSTRACT={Clostridium botulinum neurotoxins (BoNTs) are the most poisonous naturally occurring protein toxins known to mankind and are the causative agents of the severe and potentially life-threatening disease botulism. They are also known for their application as cosmetics and as unique bio-pharmaceuticals to treat an increasing number of neurological and non-neurological disorders. Currently, the potency of biologically active BoNT for therapeutic use is mainly monitored by the murine LD50-assay, an ethically disputable test causing suffering and death of a considerable number of mice. The aim of this study was to establish an in-vitro assay as an alternative to the widely used in-vivo mouse bioassay. We report a novel BoNT detection assay using mouse embryonic stem cell-derived neurons (mESN) cultured on multi-electrode arrays. After 21 days in culture, the mESN formed a neuronal network showing spontaneous bursting activity based on functional synapses and express the necessary target proteins for BoNTs. Treating cultures for 6 h with 16.6 pM of BoNT serotype A and incubation with 1.66 pM BoNT/A or 33 Units/ml of Botox® for 24 h lead to a significant reduction of both spontaneous network bursts and average spike rate. This data suggests that mESN cultured on multi-electrode arrays pose a novel, biologically relevant model that can be used to detect and quantify functional BoNT effects, thus accelerating BoNT research while decreasing animal use.}
}

@article{PPFSS,
title = "Past, present and future of spike sorting techniques",
journal = "Brain Research Bulletin",
volume = "119",
pages = "106 - 117",
year = "2015",
note = "Advances in electrophysiological data analysis",
issn = "0361-9230",
doi = "https://doi.org/10.1016/j.brainresbull.2015.04.007",
url = "http://www.sciencedirect.com/science/article/pii/S0361923015000684",
author = "Hernan Gonzalo Rey and Carlos Pedreira and Rodrigo Quian Quiroga",
keywords = "Spike sorting, Extracellular recordings, Modeling, On-chip applications, Multielectrode recordings",
abstract = "Spike sorting is a crucial step to extract information from extracellular recordings. With new recording opportunities provided by the development of new electrodes that allow monitoring hundreds of neurons simultaneously, the scenario for the new generation of algorithms is both exciting and challenging. However, this will require a new approach to the problem and the development of a common reference framework to quickly assess the performance of new algorithms. In this work, we review the basic concepts of spike sorting, including the requirements for different applications, together with the problems faced by presently available algorithms. We conclude by proposing a roadmap stressing the crucial points to be addressed to support the neuroscientific research of the near future."
}

@article {MEA_ESC,
	author = {Gamble, Jeffrey R and Zhang, Eric T and Iyer, Nisha and Sakiyama-Elbert, Shelly and Barbour, Dennis L},
	title = {In Vitro Assay for the Detection of Network Connectivity in Embryonic Stem Cell-Derived Cultures},
	elocation-id = {377689},
	year = {2018},
	doi = {10.1101/377689},
	publisher = {Cold Spring Harbor Laboratory},
	abstract = {Stem cell transplantation holds great promise as a repair strategy following spinal cord injury. Embryonic stem cell (ESC) transplantation therapies have elicited encouraging though limited improvement in motor and sensory function with the use of heterogeneous mixtures of spinal cord neural progenitors and ESCs. Recently, transgenic lines of ESCs have been developed to allow for purification of specific candidate populations prior to transplantation, but the functional network connectivity of these populations and its relationship to recovery is difficult to examine with current technological limitations. In this study, we combine an ESC differentiation protocol, multi-electrode arrays (MEAs), and previously developed neuronal connectivity detection algorithms to develop an in vitro high-throughput assay of network connectivity in ESC-derived populations of neurons. Neuronal aggregation results in more consistent detection of individual neuronal activity than dissociated cultures. Both aggregated and dissociated culture types exhibited synchronized bursting behaviors at days 17 and 18 on MEAs, and thousands of statistically significance functional connections were detected in both culture types. Aggregate cultures, however, demonstrate a tight linear relationship between the inter-neuron distance of neuronal pairs and the time delay of the neuronal pair functional connections, whereas dissociated cultures do not. These results suggest that ESC-derived aggregated cultures may reflect some of the spatiotemporal connectivity characteristics of in vivo tissue and prove to be useful models of investigating potentially therapeutic populations of ESC-derived neurons in vitro.NOVELTY AND SIGNIFICANCE Previous investigations of stem cell-derived network connectivity on multi-electrode arrays (MEAs) have been limited to characterizations of bursting activity or broad averages of overall temporal network correlations, both of which overlook neuronal level interactions. The use of spike-sorting and short-time cross-correlation histograms along with statistical techniques developed specifically for MEAs allows for the characterization of functional connections between individual stem cell-derived neurons. This high-throughput connectivity assay will open doors for future examinations of the differences in functional network formation between various candidate stem cell-derived populations for spinal cord injury transplantation therapies{\textemdash}a critical inquiry into their therapeutic viability.},
	URL = {https://www.biorxiv.org/content/early/2018/07/26/377689},
	eprint = {https://www.biorxiv.org/content/early/2018/07/26/377689.full.pdf},
	journal = {bioRxiv}
}

@article{cardiac,
title = "Predicting cardiac safety using human induced pluripotent stem cell-derived cardiomyocytes combined with multi-electrode array (MEA) technology: A conference report",
journal = "Journal of Pharmacological and Toxicological Methods",
volume = "91",
pages = "36 - 42",
year = "2018",
issn = "1056-8719",
doi = "https://doi.org/10.1016/j.vascn.2018.01.003",
url = "http://www.sciencedirect.com/science/article/pii/S1056871917305002",
author = "Petra Mulder and Tessa de Korte and Elena Dragicevic and Udo Kraushaar and Richard Printemps and Maria L.H. Vlaming and Stefan R. Braam and Jean-Pierre Valentin",
keywords = "Safety pharmacology, Cardiotoxicity, Human-induced pluripotent stem cell-derived cardiomyocytes, Multi-electrode array technology",
abstract = "Safety pharmacology studies that evaluate drug candidates for potential cardiovascular liabilities remain a critical component of drug development. Human induced pluripotent stem cell-derived cardiomyocytes (hiPSC-CMs) have recently emerged as a new and promising tool for preclinical hazard identification and risk assessment of drugs. Recently, Pluriomics organized its first User Meeting entitled ‘Combining Pluricyte® Cardiomyocytes & MEA for Safety Pharmacology applications’, consisting of scientific sessions and live demonstrations, which provided the opportunity to discuss the application of hiPSC-CMs (Pluricyte® Cardiomyocytes) in cardiac safety assessment to support early decision making in safety pharmacology. This report summarizes the outline and outcome of this Pluriomics User Meeting, which took place on November 24–25, 2016 in Leiden (The Netherlands). To reflect the content of the communications presented at this meeting we have cited key scientific articles and reviews."
}

@misc{US_patent,
  title={Multi-electrode array for spinal cord epidural stimulation},
  author={Liu, Wentai and Edgerton, Victor Reggie and Chang, Chih-Wei and Gad, Parag},
  year={2017},
  month=Aug # "~31",
  publisher={Google Patents},
  note={US Patent App. 15/506,696}
}

@Article{Ahuja2011,
author={Ahuja, A. K.
and Dorn, J. D.
and Caspi, A.
and McMahon, M. J.
and Dagnelie, G.
and Dacruz, L.
and Stanga, P.
and Humayun, M. S.
and Greenberg, R. J.
and Group, Argus II Study},
title={Blind subjects implanted with the Argus II retinal prosthesis are able to improve performance in a spatial-motor task},
journal={Br J Ophthalmol},
year={2011},
month={Apr},
volume={95},
number={4},
pages={539-543},
issn={1468-2079},
doi={10.1136/bjo.2010.179622},
url={https://www.ncbi.nlm.nih.gov/pubmed/20881025}
}

@Article{Andersen2010,
author={Andersen, Richard A.
and Hwang, Eun Jung
and Mulliken, Grant H.},
title={Cognitive neural prosthetics},
journal={Annu Rev Psychol},
year={2010},
volume={61},
pages={169-C3},
note={19575625[pmid]},
note={PMC2849803[pmcid]},
issn={1545-2085},
doi={10.1146/annurev.psych.093008.100503},
url={https://www.ncbi.nlm.nih.gov/pubmed/19575625}
}

@Article{Abel2013,
author={Abel, Ted
and Havekes, Robbert
and Saletin, Jared M.
and Walker, Matthew P.},
title={Sleep, plasticity and memory from molecules to whole-brain networks},
journal={Curr Biol},
year={2013},
month={Sep},
day={09},
volume={23},
number={17},
pages={R774-R788},
note={24028961[pmid]},
note={PMC4263505[pmcid]},
note={S0960-9822(13)00848-8[PII]},
issn={1879-0445},
doi={10.1016/j.cub.2013.07.025},
url={https://www.ncbi.nlm.nih.gov/pubmed/24028961}
}

@inbook{Asaad,
author = {Assad, John and Berdondini, Luca and Cancedda, Laura and De angelis, Francesco and Diaspro, Alberto and Dipalo, Michele and Fellin, Tommaso and Maccione, Alessandro and Panzeri, Stefano and Sileo, Leonardo},
year = {2014},
month = {04},
pages = {299-334},
title = {Brain Function: Novel Technologies Driving Novel Understanding},
doi = {10.1007/978-3-319-04924-3_10}
}

@article{stereotrode,
title = "The stereotrode: A new technique for simultaneous isolation of several single units in the central nervous system from multiple unit records",
journal = "Journal of Neuroscience Methods",
volume = "8",
number = "4",
pages = "391 - 397",
year = "1983",
issn = "0165-0270",
doi = "https://doi.org/10.1016/0165-0270(83)90097-3",
url = "http://www.sciencedirect.com/science/article/pii/0165027083900973",
author = "Bruce L. McNaughton and John O'Keefe and Carol A. Barnes",
keywords = "stereotrode, single unit recording, simultaneous isolation of single units, hippocampus",
abstract = "A new method is described for the recording and discrimination of extracellular action potentials in CNS regions with high cellular packing density or where there is intrinsic variation in action potential amplitude during burst discharge. The method is based on the principle that cells with different ratios of distances from two electrode tips will have different spike-amplitude ratios when recorded on two channels. The two channel amplitude ratio will remain constant regardless of intrinsic variation in the absolute amplitude of the signals. The method has been applied to the rat hippocampal formation, from which up to 5 units have been simultaneously isolated. The construction of the electrodes is simple, relatively fast, and reliable, and their low tip impedances result in excellent signal to noise characteristics."
}

@Article{Harris2016,
	author={Harris, Kenneth D.
	and Quiroga, Rodrigo Quian
	and Freeman, Jeremy
	and Smith, Spencer L.},
	title={Improving data quality in neuronal population recordings},
	journal={Nature Neuroscience},
	year={2016},
	month={Sep},
	day={01},
	volume={19},
	number={9},
	pages={1165-1174},
	abstract={Extracellular electrophysiology and calcium imaging are powerful methods for recording neuronal populations. Yet both methods are subject to confounds that, if not accounted for, could lead to erroneous scientific conclusions. The authors discuss these confounds, strategies for identifying and ameliorating them, and potential research that could accurately calibrate population recording.},
	issn={1546-1726},
	doi={10.1038/nn.4365},
	url={https://doi.org/10.1038/nn.4365}
}


@Article{Meister,
  Title                    = {Multi-neuronal signals from the retina: acquisition and analysis },
  Author                   = {Markus Meister and Jerome Pine and Denis A. Baylor},
  Journal                  = {Journal of Neuroscience Methods },
  Year                     = {1994},
  Number                   = {1},
  Pages                    = {95 - 106},
  Volume                   = {51},

  Doi                      = {http://dx.doi.org/10.1016/0165-0270(94)90030-2},
  ISSN                     = {0165-0270},
  Keywords                 = {Retina},
  Url                      = {http://www.sciencedirect.com/science/article/pii/0165027094900302}
}

% Datasets
@Misc{Dataset,
  Title                    = {Simulated data set http://www2.le.ac.uk/centres/csn/research-2/spike-sorting},

  Author                   = {R. Quian Quiroga},
  Month                    = {01},
  Year                     = {2009},
  Timestamp                = {2015.02.25},
  Url                      = {http://www2.le.ac.uk/centres/csn/research-2/spike-sorting}
}

@Misc{Real_data, 
	
	title={Dataset: Human single-cell recording}, url={https://leicester.figshare.com/articles/Dataset_Human_single-cell_recording/11302427/1}, 
	DOI={10.25392/leicester.data.11302427.v1}, 
	abstractNote={This is a 30' multi-unit recording in the medial temporal lobe of an epileptic patient from Itzhak Fried's lab at UCLA. (74MB zip)
	Use wave_clus (see https://www2.le.ac.uk/centres/csn/software/wave-clus) for spike detection and sorting of this data. Wave_clus is a fast and unsupervised algorithm for spike detection and sorting compatible with Windows, Mac or Linux operating systems.}
	publisher={University of Leicester}, 
	author={Quiroga, Rodrigo Quian}, 
	year={2019}, 
	month={Dec} 
}

% spike sorting procedures
%k-means
@article{EKANADHAM201447,
title = "A unified framework and method for automatic neural spike identification",
journal = "Journal of Neuroscience Methods",
volume = "222",
pages = "47 - 55",
year = "2014",
issn = "0165-0270",
doi = "https://doi.org/10.1016/j.jneumeth.2013.10.001",
url = "http://www.sciencedirect.com/science/article/pii/S0165027013003415",
author = "Chaitanya Ekanadham and Daniel Tranchina and Eero P. Simoncelli",
keywords = "Spike sorting, Action potential, Neural spike identification, Clustering, Spike detection, Multi-electrode"
}
@article{kernel,
  title={Evaluation of the performance of clustering algorithms in kernel-induced feature space},
  author={Kim, Dae-Won and Lee, Ki Young and Lee, Doheon and Lee, Kwang H},
  journal={Pattern Recognition},
  volume={38},
  number={4},
  pages={607--611},
  year={2005},
  publisher={Elsevier}
}

@article{Kernel-based,
  title={Mercer kernel-based clustering in feature space},
  author={Girolami, Mark},
  journal={IEEE Transactions on Neural Networks},
  volume={13},
  number={3},
  pages={780--784},
  year={2002},
  publisher={Citeseer}
}

%klustakwik
@article{spacek2009python,
  title={Python for large-scale electrophysiology},
  author={Spacek, Martin A and Blanche, Tim and Swindale, Nick},
  journal={Frontiers in neuroinformatics},
  volume={2},
  pages={9},
  year={2009},
  publisher={Frontiers}
}

@article{blanche2004polytrodes,
  title={Polytrodes: High Density Silicon Electrode Arrays for Large Scale Multiunit Recording},
  author={Blanche, Timothy J and Spacek, Martin A and Hetke, Jamille F and Swindale, Nicholas V and Swindale, Nicholas V},
  year={2004},
  publisher={Citeseer}
}


@Article{Rossant015198,
author={Rossant, Cyrille
and Kadir, Shabnam N.
and Goodman, Dan F. M.
and Schulman, John
and Hunter, Maximilian L. D.
and Saleem, Aman B.
and Grosmark, Andres
and Belluscio, Mariano
and Denfield, George H.
and Ecker, Alexander S.
and Tolias, Andreas S.
and Solomon, Samuel
and Buzs{\'a}ki, Gy{\"o}rgy
and Carandini, Matteo
and Harris, Kenneth D.},
title={Spike sorting for large, dense electrode arrays},
journal={Nature Neuroscience},
year={2016},
month={Mar},
day={14},
publisher={Nature Publishing Group, a division of Macmillan Publishers Limited. All Rights Reserved. SN  -},
volume={19},
pages={634 EP  -},
url={https://doi.org/10.1038/nn.4268}
}

@article{choi2006,
  title={A new action potential detector using the MTEO and its effects on spike sorting systems at low signal-to-noise ratios},
  author={Choi, Joon Hwan and Jung, Hae Kyung and Kim, Taejeong},
  journal={IEEE Transactions on Biomedical Engineering},
  volume={53},
  number={4},
  pages={738--746},
  year={2006},
  publisher={IEEE}
}

@article{paralikar2009,
  title={New approaches to eliminating common-noise artifacts in recordings from intracortical microelectrode arrays: Inter-electrode correlation and virtual referencing},
  author={Paralikar, Kunal J and Rao, Chinmay R and Clement, Ryan S},
  journal={Journal of neuroscience methods},
  volume={181},
  number={1},
  pages={27--35},
  year={2009},
  publisher={Elsevier}
}

%super-paramagnetic clustering
@Article{Quiroga,
  Title                    = {Unsupervised Spike Detection and Sorting with Wavelets and Superparamagnetic Clustering.},
  Author                   = {Quiroga, R. Quian and Nadasdy, Z. and Ben-Shaul, Y.},
  Journal                  = {Neural Computation},
  Year                     = {2004},
  Number                   = {8},
  Pages                    = {1661-1687},
  Volume                   = {16},
  Added-at                 = {2011-11-17T00:00:00.000+0100},
  Biburl                   = {http://www.bibsonomy.org/bibtex/2df841eecd6151bf02be984e0a5822dd9/dblp},
  Ee                       = {http://dx.doi.org/10.1162/089976604774201631},
  Interhash                = {3af9a38528418ea8d6e2c4e5ba6e83fa},
  Intrahash                = {df841eecd6151bf02be984e0a5822dd9},
  Keywords                 = {dblp},
  Timestamp                = {2011-11-17T00:00:00.000+0100},
  Url                      = {http://dblp.uni-trier.de/db/journals/neco/neco16.html#QuirogaNB04}
}

@Article{SPC,
  Title                    = {{Superparamagnetic Clustering of Data}},
  Author                   = {Blatt, Marcelo and Wiseman, Shai and Domany, Eytan},
  Journal                  = {Physical Review Letters},
  Year                     = {1996},

  Month                    = apr,
  Number                   = {18},
  Pages                    = {3251--3254},
  Volume                   = {76},

  Abstract                 = {{We present a new approach for clustering, based on the physical properties of an inhomogeneous ferromagnetic model. We do not assume any structure of the underlying distribution of the data. A Potts spin is assigned to each data point and short range interactions between neighboring points are introduced. Spin-spin correlations, measured (by Monte Carlo procedure) in a superparamagnetic regime in which aligned domains appear, serve to partition the data points into clusters. Our method outperforms other algorithms for toy problems as well as for real data.}},
  Citeulike-article-id     = {1840140},
  Citeulike-linkout-0      = {http://dx.doi.org/10.1103/physrevlett.76.3251},
  Citeulike-linkout-1      = {http://link.aps.org/abstract/PRL/v76/i18/p3251},
  Citeulike-linkout-2      = {http://link.aps.org/pdf/PRL/v76/i18/p3251},
  Day                      = {29},
  Doi                      = {10.1103/physrevlett.76.3251},
  Keywords                 = {comp, comprehensive},
  Owner                    = {Rakesh},
  Posted-at                = {2008-08-18 05:01:26},
  Priority                 = {2},
  Publisher                = {American Physical Society},
  Timestamp                = {2015.06.19},
  Url                      = {http://dx.doi.org/10.1103/physrevlett.76.3251}
}


%OPTICS
@Article{Jason,
  Title                    = {Fast, Scalable, Bayesian Spike Identification for Multi-Electrode Arrays},
  Author                   = {Prentice, Jason S. AND Homann, Jan AND Simmons, Kristina D. AND Tkacik, Gasper AND Balasubramanian, Vijay AND Nelson, Philip C.},
  Journal                  = {PLoS ONE},
  Year                     = {2011},
  Month                    = {07},
  Number                   = {7},
  Pages                    = {e19884},
  Volume                   = {6},
  Doi                      = {10.1371/journal.pone.0019884},
  Publisher                = {Public Library of Science},
  Url                      = {http://dx.doi.org/10.1371%2Fjournal.pone.0019884}
}

@inproceedings{optics,
  title={OPTICS: ordering points to identify the clustering structure},
  author={Ankerst, Mihael and Breunig, Markus M and Kriegel, Hans-Peter and Sander, J{\"o}rg},
  booktitle={ACM Sigmod record},
  volume={28},
  number={2},
  pages={49--60},
  year={1999},
  organization={ACM}
}

@article{swindale2014spike,
  title={Spike sorting for polytrodes: a divide and conquer approach},
  author={Swindale, Nicholas V and Spacek, Martin A},
  journal={Frontiers in systems neuroscience},
  volume={8},
  pages={6},
  year={2014},
  publisher={Frontiers}
}

@article{Mean-shift,
  title={The estimation of the gradient of a density function, with applications in pattern recognition},
  author={Fukunaga, Keinosuke and Hostetler, Larry},
  journal={IEEE Transactions on information theory},
  volume={21},
  number={1},
  pages={32--40},
  year={1975},
  publisher={IEEE}
}
%ISI
@article{ISI_1,
  title={Spike-timing pattern operates as gamma-distribution across cell types, regions and animal species and is essential for naturally-occurring cognitive states},
  author={Li, Meng and Xie, Kun and Kuang, Hui and Liu, Jun and Wang, Deheng and Fox, Grace E and Wei, Wei and Li, Xiaojian and Li, Yuhui and Zhao, Fang and others},
  journal={Biorxiv},
  pages={145813},
  year={2018},
  publisher={Cold Spring Harbor Laboratory}
}

%wavelet decomposition
@Article{Hulata,
  Title                    = {A method for spike sorting and detection based on wavelet packets and Shannon's mutual information},
  Author                   = {Hulata, E and Segev, R and Ben-Jacob, E},
  Journal                  = {J Neurosci},
  Year                     = {2002},
  Month                    = Jan,
  Abstract                 = {Studying the dynamics of neural activity via electrical recording, relies on the ability to detect and sort neural spikes recorded from a number of neurons by the same electrode. We suggest the wavelet packets decomposition (WPD) as a },
  Added-at                 = {2009-11-12T16:21:13.000+0100},
  Biburl                   = {http://www.bibsonomy.org/bibtex/26243dcac352a9c08728808f0c7a16211/fdiehl},
  Date-added               = {2008-02-29 11:54:10 +0100},
  Date-modified            = {2009-11-10 09:43:56 +0100},
  Description              = {bib-komplett},
  Interhash                = {3c6df9b7f5ca7af274c9b2cf91028e81},
  Intrahash                = {6243dcac352a9c08728808f0c7a16211},
  Keywords                 = {imported},
  Local-url                = {file://localhost/Neurobio/Papers/6239508029123978654relatednuUhgX4vl1YJ.pdf},
  Pmid                     = {6239508029123978654related:nuUhgX4vl1YJ},
  Rating                   = {0},
  Read                     = {Yes},
  Timestamp                = {2009-11-12T16:21:13.000+0100},
  Uri                      = {papers://7B65697B-E216-4648-8A41-C67830C0DC73/Paper/p8602},
  Url                      = {http://linkinghub.elsevier.com/retrieve/pii/S0165027002000328}
}

@article{takekawa,
  title={Accurate spike sorting for multi-unit recordings},
  author={Takekawa, Takashi and Isomura, Yoshikazu and Fukai, Tomoki},
  journal={European Journal of Neuroscience},
  volume={31},
  number={2},
  pages={263--272},
  year={2010},
  publisher={Wiley Online Library}
}

@article{takekawa2009,
  title={A novel view of the variational Bayesian clustering},
  author={Takekawa, Takashi and Fukai, Tomoki},
  journal={Neurocomputing},
  volume={72},
  number={13-15},
  pages={3366--3369},
  year={2009},
  publisher={Elsevier}
}

@ARTICLE{takekawa2012,

AUTHOR={Takekawa, Takashi and Isomura, Yoshikazu and Fukai, Tomoki},
	
TITLE={Spike sorting of heterogeneous neuron types by multimodality-weighted PCA and explicit robust variational Bayes},
	
JOURNAL={Frontiers in Neuroinformatics},
	
VOLUME={6},

PAGES={5},
	
YEAR={2012},
	
URL={https://www.frontiersin.org/article/10.3389/fninf.2012.00005},
	
DOI={10.3389/fninf.2012.00005},
	
ISSN={1662-5196},

ABSTRACT={This study introduces a new spike sorting method that classifies spike waveforms from multiunit recordings into spike trains of individual neurons. In particular, we develop a method to sort a spike mixture generated by a heterogeneous neural population. Such a spike sorting has a significant practical value, but was previously difficult. The method combines a feature extraction method, which we may term “multimodality-weighted principal component analysis” (mPCA), and a clustering method by variational Bayes for Student’s t mixture model (SVB). The performance of the proposed method was compared with that of other conventional methods for simulated and experimental data sets. We found that the mPCA efficiently extracts highly informative features as clusters clearly separable in a relatively low-dimensional feature space. The SVB was implemented explicitly without relying on Maximum-A-Posterior (MAP) inference for the “degree of freedom” parameters. The explicit SVB is faster than the conventional SVB derived with MAP inference and works more reliably over various data sets that include spiking patterns difficult to sort. For instance, spikes of a single bursting neuron may be separated incorrectly into multiple clusters, whereas those of a sparsely firing neuron tend to be merged into clusters for other neurons. Our method showed significantly improved performance in spike sorting of these “difficult” neurons. A parallelized implementation of the proposed algorithm (EToS version 3) is available as open-source code at http://etos.sourceforge.net/.}
}

@article{takekawa2014,
  title={Spike detection from noisy neural data in linear-probe recordings},
  author={Takekawa, Takashi and Ota, Keisuke and Murayama, Masanori and Fukai, Tomoki},
  journal={European Journal of Neuroscience},
  volume={39},
  number={11},
  pages={1943--1950},
  year={2014},
  publisher={Wiley Online Library}
}

@article{lizard,
    author = {Niediek, Johannes AND Boström, Jan AND Elger, Christian E. AND Mormann, Florian},
    journal = {PLOS ONE},
    publisher = {Public Library of Science},
    title = {Reliable Analysis of Single-Unit Recordings from the Human Brain under Noisy Conditions: Tracking Neurons over Hours},
    year = {2016},
    month = {12},
    volume = {11},
    url = {https://doi.org/10.1371/journal.pone.0166598},
    pages = {1-26},
    abstract = {Recording extracellulary from neurons in the brains of animals in vivo is among the most established experimental techniques in neuroscience, and has recently become feasible in humans. Many interesting scientific questions can be addressed only when extracellular recordings last several hours, and when individual neurons are tracked throughout the entire recording. Such questions regard, for example, neuronal mechanisms of learning and memory consolidation, and the generation of epileptic seizures. Several difficulties have so far limited the use of extracellular multi-hour recordings in neuroscience: Datasets become huge, and data are necessarily noisy in clinical recording environments. No methods for spike sorting of such recordings have been available. Spike sorting refers to the process of identifying the contributions of several neurons to the signal recorded in one electrode. To overcome these difficulties, we developed Combinato: a complete data-analysis framework for spike sorting in noisy recordings lasting twelve hours or more. Our framework includes software for artifact rejection, automatic spike sorting, manual optimization, and efficient visualization of results. Our completely automatic framework excels at two tasks: It outperforms existing methods when tested on simulated and real data, and it enables researchers to analyze multi-hour recordings. We evaluated our methods on both short and multi-hour simulated datasets. To evaluate the performance of our methods in an actual neuroscientific experiment, we used data from from neurosurgical patients, recorded in order to identify visually responsive neurons in the medial temporal lobe. These neurons responded to the semantic content, rather than to visual features, of a given stimulus. To test our methods with multi-hour recordings, we made use of neurons in the human medial temporal lobe that respond selectively to the same stimulus in the evening and next morning.},
    number = {12},
    doi = {10.1371/journal.pone.0166598}
}

% overlapping spikes
% EKANADHAM201447
@article{Pillow,
    author = {Pillow, Jonathan W. AND Shlens, Jonathon AND Chichilnisky, E. J. AND Simoncelli, Eero P.},
    journal = {PLOS ONE},
    publisher = {Public Library of Science},
    title = {A Model-Based Spike Sorting Algorithm for Removing Correlation Artifacts in Multi-Neuron Recordings},
    year = {2013},
    month = {05},
    volume = {8},
    url = {https://doi.org/10.1371/journal.pone.0062123},
    pages = {1-14},
    number = {5},
    doi = {10.1371/journal.pone.0062123}
}
%change in spike shapes
@ARTICLE{spike_shape1,

AUTHOR={Obien, Marie Engelene J. and Deligkaris, Kosmas and Bullmann, Torsten and Bakkum, Douglas J. and Frey, Urs},
	
TITLE={Revealing neuronal function through microelectrode array recordings},
	
JOURNAL={Frontiers in Neuroscience},
	
VOLUME={8},

PAGES={423},
	
YEAR={2015},
	
URL={https://www.frontiersin.org/article/10.3389/fnins.2014.00423},
	
DOI={10.3389/fnins.2014.00423},
	
ISSN={1662-453X},

ABSTRACT={Microelectrode arrays and microprobes have been widely utilized to measure neuronal activity, both in vitro and in vivo. The key advantage is the capability to record and stimulate neurons at multiple sites simultaneously. However, unlike the single-cell or single-channel resolution of intracellular recording, microelectrodes detect signals from all possible sources around the sensor. Here, we review the current understanding of microelectrode signals and the techniques for analyzing them. We introduce the ongoing advancements in microelectrode technology, with focus on achieving higher resolution and quality of recordings by means of monolithic integration with on-chip circuitry. We show how recent advanced microelectrode array measurement methods facilitate the understanding of single neurons as well as network function.}
}

@Article{Harris,
  Title                    = {{Accuracy of Tetrode Spike Separation as Determined by Simultaneous Intracellular and Extracellular Measurements}},
  Author                   = {Harris, Kenneth D. and Henze, Darrell A. and Csicsvari, Jozsef and Hirase, Hajime and Buzs\'{a}ki, Gy\"{o}rgy},
  Journal                  = {Journal of Neurophysiology},
  Year                     = {2000},
  Month                    = jul,
  Number                   = {1},
  Pages                    = {401--414},
  Volume                   = {84},
  Day                      = {01},
  ISSN                     = {1522-1598},
  Keywords                 = {methods, spike-sorting, tetrodes},
  Pmid                     = {10899214},
  Posted-at                = {2010-07-04 10:08:52},
  Priority                 = {2},
  Publisher                = {American Physiological Society},
  Url                      = {http://jn.physiology.org/content/84/1/401.abstract}
}

@article{lewicki,
  title={A review of methods for spike sorting: the detection and classification of neural action potentials},
  author={Lewicki, Michael S},
  journal={Network: Computation in Neural Systems},
  volume={9},
  number={4},
  pages={R53--R78},
  year={1998},
  publisher={Taylor \& Francis}
}

@article{FEE,
title = "Automatic sorting of multiple unit neuronal signals in the presence of anisotropic and non-Gaussian variability",
journal = "Journal of Neuroscience Methods",
volume = "69",
number = "2",
pages = "175 - 188",
year = "1996",
issn = "0165-0270",
doi = "https://doi.org/10.1016/S0165-0270(96)00050-7",
url = "http://www.sciencedirect.com/science/article/pii/S0165027096000507",
author = "Michale S. Fee and Partha P. Mitra and David Kleinfeld",
keywords = "Extracellular recording, Multi-unit spike train, Waveform variability, Stereotrode, Neocortex",
abstract = "Neuronal noise sources and systematic variability in the shape of a spike limit the ability to sort multiple unit waveforms recorded from nervous tissue into their single neuron constituents. Here we present a procedure to efficiently sort spikes in the presence of noise that is anisotropic, i.e., dominated by particular frequencies, and whose amplitude distribution may be non-Gaussian, such as occurs when spike waveforms are a function of interspike interval. Our algorithm uses a hierarchical clustering scheme. First, multiple unit records are sorted into an overly large number of clusters by recursive bisection. Second, these clusters are progressively aggregated into a minimal set of putative single units based on both similarities of spike shape as well as the statistics of spike arrival times, such as imposed by the refractory period. We apply the algorithm to waveforms recorded with chronically implanted micro-wire stereotrodes from neocortex of behaving rat. Natural extensions of the algorithm may be used to cluster spike waveforms from records with many input channels, such as those obtained with tetrodes and multiple site optical techniques."
}

@article{FMM,
  title={Multichannel electrophysiological spike sorting via joint dictionary learning and mixture modeling},
  author={Carlson, David E and Vogelstein, Joshua T and Wu, Qisong and Lian, Wenzhao and Zhou, Mingyuan and Stoetzner, Colin R and Kipke, Daryl and Weber, Douglas and Dunson, David B and Carin, Lawrence},
  journal={IEEE Transactions on Biomedical Engineering},
  volume={61},
  number={1},
  pages={41--54},
  year={2013},
  publisher={IEEE}
}

@inproceedings{gasthaus,
  title={Dependent Dirichlet process spike sorting},
  author={Gasthaus, Jan and Wood, Frank and Gorur, Dilan and Teh, Yee W},
  booktitle={Advances in neural information processing systems},
  pages={497--504},
  year={2009}
}

@article{CALABRESE,
title = "Kalman filter mixture model for spike sorting of non-stationary data",
journal = "Journal of Neuroscience Methods",
volume = "196",
number = "1",
pages = "159 - 169",
year = "2011",
issn = "0165-0270",
doi = "https://doi.org/10.1016/j.jneumeth.2010.12.002",
url = "http://www.sciencedirect.com/science/article/pii/S0165027010006655",
author = "Ana Calabrese and Liam Paninski",
keywords = "Spike sorting, Non-stationarity, Kalman filter, Hidden Markov model, Mixture model, EM algorithm",
abstract = "Nonstationarity in extracellular recordings can present a major problem during in vivo experiments. In this paper we present automatic methods for tracking time-varying spike shapes. Our algorithm is based on a computationally efficient Kalman filter model; the recursive nature of this model allows for on-line implementation of the method. The model parameters can be estimated using a standard expectation-maximization approach. In addition, refractory effects may be incorporated via closely related hidden Markov model techniques. We present an analysis of the algorithm's performance on both simulated and real data."
}

@article{kadir,
  title={High-dimensional cluster analysis with the masked EM algorithm},
  author={Kadir, Shabnam N and Goodman, Dan FM and Harris, Kenneth D},
  journal={Neural computation},
  volume={26},
  number={11},
  pages={2379--2394},
  year={2014},
  publisher={MIT Press}
}

@inproceedings{sahani1998,
	author = {Sahani, Maneesh and Pezaris, John S. and Andersen, Richard A.},
	title = {On the Separation of Signals from Neighboring Cells in Tetrode Recordings},
	year = {1998},
	isbn = {0262100762},
	publisher = {MIT Press},
	address = {Cambridge, MA, USA},
	booktitle = {Proceedings of the 1997 Conference on Advances in Neural Information Processing Systems 10},
	pages = {222–228},
	numpages = {7},
	location = {Denver, Colorado, USA},
	series = {NIPS ’97}
	doi = {10.5555/302528.302594}
}

%Fuzzy
@article{FCM,
title = "Identification of reliable spike templates in multi-unit extracellular recordings using fuzzy clustering",
journal = "Computer Methods and Programs in Biomedicine",
volume = "61",
number = "2",
pages = "91 - 98",
year = "2000",
issn = "0169-2607",
doi = "https://doi.org/10.1016/S0169-2607(99)00032-2",
url = "http://www.sciencedirect.com/science/article/pii/S0169260799000322",
author = "George Zouridakis and David C. Tam",
keywords = "Multi-unit spike train, Template extraction, Spike discrimination, Fuzzy clustering, Fuzzy K-means",
abstract = "A method for extracting single-unit spike trains from extracellular recordings containing the activity of several simultaneously active cells is presented. The technique is particularly effective when spikes overlap temporally. It is capable of identifying the exact number of neurons contributing to a recording and of creating reliable spike templates. The procedure is based on fuzzy clustering and its performance is controlled by minimizing a cluster-validity index which optimizes the compactness and separation of the identified clusters. Application examples with synthetic spike trains generated from real spikes and segments of background noise show the advantage of the fuzzy method over conventional template-creation approaches in a wide range of signal-to-noise ratios."
}

% human error
@article{GRAY199543,
title = "Tetrodes markedly improve the reliability and yield of multiple single-unit isolation from multi-unit recordings in cat striate cortex",
journal = "Journal of Neuroscience Methods",
volume = "63",
number = "1",
pages = "43 - 54",
year = "1995",
issn = "0165-0270",
doi = "https://doi.org/10.1016/0165-0270(95)00085-2",
url = "http://www.sciencedirect.com/science/article/pii/0165027095000852",
author = "Charles M. Gray and Pedro E. Maldonado and Mathew Wilson and Bruce McNaughton",
keywords = "Multi-unit recording, Visual cortex, area 17, Spike detection, Principal components analysis",
abstract = "The majority of techniques for separating multiple single-unit spike trains from a multi-unit recording rely on the assumption that different cells exhibit action potentials having unique amplitudes and waveforms. When this assumption fails, due to the similarity of spike shape among different cells or to the presence of complex spikes with declining intra-burst amplitude, these methods lead to errors in classification. In an effort to avoid these errors, the stereotrode (McNaughton et al., 1983) and later the tetrode (O'Keefe and Reece, 1993; Wilson and McNaughton, 1993) recording techniques were developed. Because the latter technique has been applied primarily to the hippocampus, we sought to evaluate its performance in the neocortex. Multi-unit recordings, using single tetrodes, were made at 28 sites in area 17 of 3 anesthetized cats. Neurons were activated with moving bars and square wave gratings. Single units were separated by identification of clusters in 2-D projections of either peak-to-peak amplitude, spike width, spike area, or the 1st versus 2nd principal components of the waveforms recorded on each channel. Using tetrodes, we recorded a total of 154 single cells (mean = 5.4, max = 9). By cross-checking the performance of the tetrode with the stereotrode and electrode, we found that the best of the 6 possible stereotrode pairs and the best of 4 possible electrodes from each tetrode yielded 102 (mean = 3.6, max = 7) and 95 (mean = 3.4, max = 6) cells, respectively. Moreover, we found that the number of cells isolated at each site by the tetrode was greater than the stereotrode or electrode in 1628 and 2828 cases, respectively. Thus, both stereotrodes, and particularly electrodes, often lumped 2 or more cells in a single cluster that could be easily separated by the tetrode. We conclude that tetrode recording currently provides the best and most reliable method for the isolation of multiple single units in the neocortex using a single probe."
}

@Article{Jackel2017,
author={J{\"a}ckel, David
and Bakkum, Douglas J.
and Russell, Thomas L.
and M{\"u}ller, Jan
and Radivojevic, Milos
and Frey, Urs
and Franke, Felix
and Hierlemann, Andreas},
title={Combination of High-density Microelectrode Array and Patch Clamp Recordings to Enable Studies of Multisynaptic Integration},
journal={Scientific Reports},
year={2017},
volume={7},
number={1},
pages={978},
abstract={We present a novel, all-electric approach to record and to precisely control the activity of tens of individual presynaptic neurons. The method allows for parallel mapping of the efficacy of multiple synapses and of the resulting dynamics of postsynaptic neurons in a cortical culture. For the measurements, we combine an extracellular high-density microelectrode array, featuring 11'000 electrodes for extracellular recording and stimulation, with intracellular patch-clamp recording. We are able to identify the contributions of individual presynaptic neurons - including inhibitory and excitatory synaptic inputs - to postsynaptic potentials, which enables us to study dendritic integration. Since the electrical stimuli can be controlled at microsecond resolution, our method enables to evoke action potentials at tens of presynaptic cells in precisely orchestrated sequences of high reliability and minimum jitter. We demonstrate the potential of this method by evoking short- and long-term synaptic plasticity through manipulation of multiple synaptic inputs to a specific neuron.},
issn={2045-2322},
doi={10.1038/s41598-017-00981-4},
url={https://doi.org/10.1038/s41598-017-00981-4}
}

@Article{5166520,
  Title                    = {A New Spike Detection Algorithm for Extracellular Neural Recordings},
  Author                   = {Shahid, S. and Walker, J. and Smith, L.S.},
  Journal                  = {Biomedical Engineering, IEEE Transactions on},
  Year                     = {2010},

  Month                    = {April},
  Number                   = {4},
  Pages                    = {853-866},
  Volume                   = {57},

  Doi                      = {10.1109/TBME.2009.2026734},
  ISSN                     = {0018-9294},
  Keywords                 = {bioelectric phenomena;biomedical electrodes;blind equalisers;filters;higher order statistics;medical signal detection;medical signal processing;neurophysiology;CoB based technique;action potential;blind equalisation;cepstrum of bispectrum estimated inverse filter;extracellular electrodes;extracellular neural recordings;high order statistics;spike detection algorithm;spike train;Action potential;cepstrum of bispectrum (CoB);extracellular recording;higher order statistics (HOS);inverse filtering;spike detection;Action Potentials;Algorithms;Computer Simulation;Fourier Analysis;Models, Neurological;Neurons;ROC Curve;Signal Processing, Computer-Assisted}
}
%my publications

% comparison of Wave_clus, Klustakwik and Osort; Mclust
@article{WILD2012369,
title = "Performance comparison of extracellular spike sorting algorithms for single-channel recordings",
journal = "Journal of Neuroscience Methods",
volume = "203",
number = "2",
pages = "369 - 376",
year = "2012",
issn = "0165-0270",
doi = "https://doi.org/10.1016/j.jneumeth.2011.10.013",
url = "http://www.sciencedirect.com/science/article/pii/S0165027011006133",
author = "Jiri Wild and Zoltan Prekopcsak and Tomas Sieger and Daniel Novak and Robert Jech",
keywords = "Spike sorting, Action potential, WaveClus, OSort, MClust, KlustaKwik, Mutual information, Micro-recording, Neuronal activity",
abstract = "Proper classification of action potentials from extracellular recordings is essential for making an accurate study of neuronal behavior. Many spike sorting algorithms have been presented in the technical literature. However, no comparative analysis has hitherto been performed. In our study, three widely-used publicly-available spike sorting algorithms (WaveClus, KlustaKwik, OSort) were compared with regard to their parameter settings. The algorithms were evaluated using 112 artificial signals (publicly available online) with 2–9 different neurons and varying noise levels between 0.00 and 0.60. An optimization technique based on Adjusted Mutual Information was employed to find near-optimal parameter settings for a given artificial signal and algorithm. All three algorithms performed significantly better (p<0.01) with optimized parameters than with the default ones. WaveClus was the most accurate spike sorting algorithm, receiving the best evaluation score for 60% of all signals. OSort operated at almost five times the speed of the other algorithms. In terms of accuracy, OSort performed significantly less well (p<0.01) than WaveClus for signals with a noise level in the range 0.15–0.30. KlustaKwik achieved similar scores to WaveClus for signals with low noise level 0.00–0.15 and was worse otherwise. In conclusion, none of the three compared algorithms was optimal in general. The accuracy of the algorithms depended on proper choice of the algorithm parameters and also on specific properties of the examined signal."
}

@inproceedings{RV_iconip,
title = "Statistical modelling of artificial neural network for sorting temporally synchronous spikes",
author = "Rakesh Veerabhadrappa and Asim Bhatti and Lim, {Chee Peng} and Nguyen, {Thanh Thi} and Tye, {Susannah J} and Paul Monaghan and Saeid Nahavandi",
year = "2015",
doi = "10.1007/978-3-319-26555-1\textunderscore 30",
isbn = "9783319265544",
volume = "9491",
series = "Lecture Notes in Computer Science (including subseries Lecture Notes in Artificial Intelligence and Lecture Notes in Bioinformatics)",
publisher = "Springer Verlag",
pages = "261--272",
booktitle = "Lecture Notes in Computer Science (including subseries Lecture Notes in Artificial Intelligence and Lecture Notes in Bioinformatics)",
}

@article{R2017299,
title = "Hierarchical estimation of neural activity through explicit identification of temporally synchronous spikes",
journal = "Neurocomputing",
volume = "249",
pages = "299 - 313",
year = "2017",
issn = "0925-2312",
doi = "https://doi.org/10.1016/j.neucom.2016.09.135",
url = "http://www.sciencedirect.com/science/article/pii/S0925231217305714",
author = "R. Veerabhadrappa and A. Bhatti and Michael Berk and S.J. Tye and S. Nahavandi",
keywords = "Spike sorting, Temporally synchronous spikes, Neural activity analysis",
}

@Article{R2016,
author={Veerabhadrappa, R.
and Lim, C. P.
and Nguyen, T. T.
and Berk, M.
and Tye, S. J.
and Monaghan, P.
and Nahavandi, S.
and Bhatti, A.},
title={Unified selective sorting approach to analyse multi-electrode extracellular data},
journal={Scientific Reports},
year={2016},
month={Jun},
day={24},
publisher={The Author(s) SN  -},
volume={6},
pages={28533 EP  -},
note={Article},
url={https://doi.org/10.1038/srep28533}
}

%IISRI publications

@article{Zhang_2018,
	doi = {10.1088/1741-2552/aab385},
	url = {https://doi.org/10.1088%2F1741-2552%2Faab385},
	year = 2018,
	month = {apr},
	publisher = {{IOP} Publishing},
	volume = {15},
	number = {3},
	pages = {031003},
	author = {James Zhang and Thanh Nguyen and Steven Cogill and Asim Bhatti and Lingkun Luo and Samuel Yang and Saeid Nahavandi},
	title = {A review on cluster estimation methods and their application to neural spike data},
	journal = {Journal of Neural Engineering},
	abstract = {The extracellular action potentials recorded on an electrode result from the collective simultaneous electrophysiological activity of an unknown number of neurons. Identifying and assigning these action potentials to their firing neurons—‘spike sorting’—is an indispensable step in studying the function and the response of an individual or ensemble of neurons to certain stimuli. Given the task of neural spike sorting, the determination of the number of clusters (neurons) is arguably the most difficult and challenging issue, due to the existence of background noise and the overlap and interactions among neurons in neighbouring regions. It is not surprising that some researchers still rely on visual inspection by experts to estimate the number of clusters in neural spike sorting. Manual inspection, however, is not suitable to processing the vast, ever-growing amount of neural data. To address this pressing need, in this paper, thirty-three clustering validity indices have been comprehensively reviewed and implemented to determine the number of clusters in neural datasets. To gauge the suitability of the indices to neural spike data, and inform the selection process, we then calculated the indices by applying k-means clustering to twenty widely used synthetic neural datasets and one empirical dataset, and compared the performance of these indices against pre-existing ground truth labels. The results showed that the top five validity indices work consistently well across variations in noise level, both for the synthetic datasets and the real dataset. Using these top performing indices provides strong support for the determination of the number of neural clusters, which is essential in the spike sorting process.}
}

@article{Julie_AE,
author = {Julie Gaburro and Asim Bhatti and Jenni Harper and Isabelle Jeanne and Megan Dearnley and Diane Green and Saeid Nahavandi and Prasad N. Paradkar and Jean-Bernard Duchemin},
title = {Neurotropism and behavioral changes associated with Zika infection in the vector Aedes aegypti},
journal = {Emerging Microbes \& Infections},
volume = {7},
number = {1},
pages = {1-11},
year  = {2018},
publisher = {Taylor & Francis},
doi = {10.1038/s41426-018-0069-2},

URL = {
        https://doi.org/10.1038/s41426-018-0069-2

},
eprint = {
        https://doi.org/10.1038/s41426-018-0069-2

}

@Article{Julie_MM,
author="Gaburro, Julie
and Bhatti, Asim
and Sundaramoorthy, Vinod
and Dearnley, Megan
and Green, Diane
and Nahavandi, Saeid
and Paradkar, Prasad N.
and Duchemin, Jean-Bernard",
title="Zika virus-induced hyper excitation precedes death of mouse primary neuron",
journal="Virology Journal",
year="2018",
month="Apr",
day="27",
volume="15",
number="1",
pages="79",
abstract="Zika virus infection in new born is linked to congenital syndromes, especially microcephaly. Studies have shown that these neuropathies are the result of significant death of neuronal progenitor cells in the central nervous system of the embryo, targeted by the virus. Although cell death via apoptosis is well acknowledged, little is known about possible pathogenic cellular mechanisms triggering cell death in neurons.",
issn="1743-422X",
doi="10.1186/s12985-018-0989-4",
url="https://doi.org/10.1186/s12985-018-0989-4"
}
%Internal indices

@misc{clustercrit,
title={clusterCrit: Clustering indices.(Version R package version 1.2. 4)},
author={Desgraupes, B},
year={2014}
}

@techreport{BH,
  title={ISODATA, a novel method of data analysis and pattern classification},
  author={Ball, Geoffrey H and Hall, David J},
  year={1965},
  institution={Stanford research inst Menlo Park CA}
}

@article{TrW,
  title={An examination of procedures for determining the number of clusters in a data set},
  author={Milligan, Glenn W and Cooper, Martha C},
  journal={Psychometrika},
  volume={50},
  number={2},
  pages={159--179},
  year={1985},
  publisher={Springer}
}

@article{DB,
  title={A cluster separation measure},
  author={Davies, David L and Bouldin, Donald W},
  journal={IEEE transactions on pattern analysis and machine intelligence},
  number={2},
  pages={224--227},
  year={1979},
  publisher={IEEE}
}

@article{hullermeier2011comparing,
  title={Comparing fuzzy partitions: A generalization of the rand index and related measures},
  author={Hullermeier, Eyke and Rifqi, Maria and Henzgen, Sascha and Senge, Robin},
  journal={IEEE Transactions on Fuzzy Systems},
  volume={20},
  number={3},
  pages={546--556},
  year={2011},
  publisher={IEEE}
}

% clustering algorithms

@book{CluBk,
 author = {Xu, Rui and Wunsch, Don},
 title = {Clustering},
 year = {2009},
 isbn = {9780470276808},
 publisher = {Wiley-IEEE Press},
}

@Article{CluArticle,
author="Xu, Dongkuan
and Tian, Yingjie",
title="A Comprehensive Survey of Clustering Algorithms",
journal="Annals of Data Science",
year="2015",
month="Jun",
day="01",
volume="2",
number="2",
pages="165--193",
abstract="Data analysis is used as a common method in modern science research, which is across communication science, computer science and biology science. Clustering, as the basic composition of data analysis, plays a significant role. On one hand, many tools for cluster analysis have been created, along with the information increase and subject intersection. On the other hand, each clustering algorithm has its own strengths and weaknesses, due to the complexity of information. In this review paper, we begin at the definition of clustering, take the basic elements involved in the clustering process, such as the distance or similarity measurement and evaluation indicators, into consideration, and analyze the clustering algorithms from two perspectives, the traditional ones and the modern ones. All the discussed clustering algorithms will be compared in detail and comprehensively shown in Appendix Table 22.",
issn="2198-5812",
doi="10.1007/s40745-015-0040-1",
url="https://doi.org/10.1007/s40745-015-0040-1"
}

@article{compSclas,
    author = {Amancio, Diego Raphael AND Comin, Cesar Henrique AND Casanova, Dalcimar AND Travieso, Gonzalo AND Bruno, Odemir Martinez AND Rodrigues, Francisco Aparecido AND da Fontoura Costa, Luciano},
    journal = {PLOS ONE},
    publisher = {Public Library of Science},
    title = {A Systematic Comparison of Supervised Classifiers},
    year = {2014},
    month = {04},
    volume = {9},
    url = {https://doi.org/10.1371/journal.pone.0094137},
    pages = {1-14},
    abstract = {Pattern recognition has been employed in a myriad of industrial, commercial and academic applications. Many techniques have been devised to tackle such a diversity of applications. Despite the long tradition of pattern recognition research, there is no technique that yields the best classification in all scenarios. Therefore, as many techniques as possible should be considered in high accuracy applications. Typical related works either focus on the performance of a given algorithm or compare various classification methods. In many occasions, however, researchers who are not experts in the field of machine learning have to deal with practical classification tasks without an in-depth knowledge about the underlying parameters. Actually, the adequate choice of classifiers and parameters in such practical circumstances constitutes a long-standing problem and is one of the subjects of the current paper. We carried out a performance study of nine well-known classifiers implemented in the Weka framework and compared the influence of the parameter configurations on the accuracy. The default configuration of parameters in Weka was found to provide near optimal performance for most cases, not including methods such as the support vector machine (SVM). In addition, the k-nearest neighbor method frequently allowed the best accuracy. In certain conditions, it was possible to improve the quality of SVM by more than 20% with respect to their default parameter configuration.},
    number = {4},
    doi = {10.1371/journal.pone.0094137}
}

@article{MM,
title={Simultaneous feature selection and clustering using mixture models},
author={Law, Martin HC and Figueiredo, Mario AT and Jain, Anil K},
journal={IEEE transactions on pattern analysis and machine intelligence},
volume={26},
number={9},
pages={1154--1166},
year={2004},
publisher={IEEE}
}

@inproceedings{VB,
author = {Attias, Hagai},
title = {Inferring Parameters and Structure of Latent Variable Models by Variational Bayes},
year = {1999},
isbn = {1558606149},
publisher = {Morgan Kaufmann Publishers Inc.},
address = {San Francisco, CA, USA},
booktitle = {Proceedings of the Fifteenth Conference on Uncertainty in Artificial Intelligence},
pages = {21–30},
numpages = {10},
location = {Stockholm, Sweden},
series = {UAI’99}
doi = {10.5555/2073796.2073799}
}

@article{GMM,
title={Scalable model-based clustering for large databases based on data summarization},
author={Jin, Huidong and Wong, Man-Leung and Leung, K-S},
journal={IEEE Transactions on Pattern Analysis and Machine Intelligence},
volume={27},
number={11},
pages={1710--1719},
year={2005},
publisher={IEEE}
}

@book{VBGMM,
title={Pattern recognition and machine learning},
author={Bishop, Christopher M},
year={2006},
page={474-486},
publisher={springer}
}

@article{EM1,
title={Maximum likelihood from incomplete data via the EM algorithm},
author={Dempster, Arthur P and Laird, Nan M and Rubin, Donald B},
journal={Journal of the Royal Statistical Society: Series B (Methodological)},
volume={39},
number={1},
pages={1--22},
year={1977},
publisher={Wiley Online Library}
}

@book{EM2,
title={The EM algorithm and extensions},
author={McLachlan, Geoffrey J and Krishnan, Thriyambakam},
volume={382},
year={2007},
publisher={John Wiley \& Sons}
}

@book{EMGMM,
title={Pattern recognition and machine learning},
author={Bishop, Christopher M},
year={2006},
page={474-486},
publisher={springer}
}

@article{spectral_clus,
title={Normalized cuts and image segmentation},
author={Shi, Jianbo and Malik, Jitendra},
journal={IEEE Transactions on pattern analysis and machine intelligence},
volume={22},
number={8},
pages={888--905},
year={2000},
publisher={Ieee}
}

@article{kmeans1,
title = "Unsupervised waveform classification for multi-neuron recordings: a real-time, software-based system. I. Algorithms and implementation",
journal = "Journal of Neuroscience Methods",
volume = "25",
number = "3",
pages = "181 - 187",
year = "1988",
issn = "0165-0270",
doi = "https://doi.org/10.1016/0165-0270(88)90132-X",
url = "http://www.sciencedirect.com/science/article/pii/016502708890132X",
author = "M. Salganicoff and M. Sarna and L. Sax and G.L. Gerstein",
keywords = "Multi-unit spike train, Spike discrimination by computer, Principal components analysis, Reduced template matching, Waveform analysis",
abstract = "We describe a new, mostly software-based device for the sorting of waveforms in an extracellular multi-neuron recording situation. The sorting algorithm is largely unattended, and, after an initial ‘learning’ process, works in real time. Shape comparisons are based on up to 8 time points in the waveform; these points (the reduced feature set) are chosen automatically by analyzing the current incoming data stream. A feasibility version has been implemented on a LSI-11/2 system, using FORTRAN for set-up calculations and assembler for the real-time operations. Detailed comparisons with performance of other sorting devices are presented in the companion paper."
}

@article{lewicki94,
author = {Lewicki, Michael S.},
title = {Bayesian Modeling and Classification of Neural Signals},
journal = {Neural Computation},
volume = {6},
number = {5},
pages = {1005-1030},
year = {1994},
doi = {10.1162/neco.1994.6.5.1005},

URL = {
        https://doi.org/10.1162/neco.1994.6.5.1005

},
eprint = {
        https://doi.org/10.1162/neco.1994.6.5.1005

}
,
    abstract = { Identifying and classifying action potential shapes in extracellular neural waveforms have long been the subject of research, and although several algorithms for this purpose have been successfully applied, their use has been limited by some outstanding problems. The first is how to determine shapes of the action potentials in the waveform and, second, how to decide how many shapes are distinct. A harder problem is that action potentials frequently overlap making difficult both the determination of the shapes and the classification of the spikes. In this report, a solution to each of these problems is obtained by applying Bayesian probability theory. By defining a probabilistic model of the waveform, the probability of both the form and number of spike shapes can be quantified. In addition, this framework is used to obtain an efficient algorithm for the decomposition of arbitrarily complex overlap sequences. This algorithm can extract many times more information than previous methods and facilitates the extracellular investigation of neuronal classes and of interactions within neuronal circuits. }
}


@article{pyclus,
    doi         = {10.21105/joss.01230},
    url         = {https://doi.org/10.21105/joss.01230},
    year        = 2019,
    month       = {apr},
    publisher   = {The Open Journal},
    volume      = {4},
    number      = {36},
    pages       = {1230},
    author      = {Andrei Novikov},
    title       = {{PyClustering}: Data Mining Library},
    journal     = {Journal of Open Source Software}
}


@article{sklearn,
author = {Pedregosa, Fabian and Varoquaux, Ga\"{e}l and Gramfort, Alexandre and Michel, Vincent and Thirion, Bertrand and Grisel, Olivier and Blondel, Mathieu and Prettenhofer, Peter and Weiss, Ron and Dubourg, Vincent and Vanderplas, Jake and Passos, Alexandre and Cournapeau, David and Brucher, Matthieu and Perrot, Matthieu and Duchesnay, \'{E}douard},
title = {Scikit-Learn: Machine Learning in Python},
year = {2011},
issue_date = {2/1/2011},
publisher = {JMLR.org},
volume = {12},
number = {null},
issn = {1532-4435},
journal = {J. Mach. Learn. Res.},
month = nov,
pages = {2825–2830},
numpages = {6}
}

@ARTICLE{chameleon,
author={G. {Karypis} and {Eui-Hong Han} and V. {Kumar}},
journal={Computer},
title={Chameleon: hierarchical clustering using dynamic modeling},
year={1999},
volume={32},
number={8},
pages={68-75},
keywords={data mining;data analysis;graph theory;pattern clustering;Chameleon algorithm;hierarchical clustering;dynamic modeling;advanced algorithms;highly variable clusters;Rock algorithm;closeness;CURE algorithm;aggregate interconnectivity;closest items;most similar pair;data set;two-phase algorithm;graph partitioning algorithm;data item clustering;subclusters;discovery process;data mining;Clustering algorithms;Extraterrestrial measurements;Data mining;Aggregates;Data analysis;Proteins;Earthquakes;Seismology;Shape},
doi={10.1109/2.781637},
ISSN={0018-9162},
month={Aug},
}

@article{graph,
  title={Survey: Enhancing protein complex prediction in PPI networks with GO similarity weighting},
  author={Price, True and Pe{\~n}a, Francisco I and Cho, Young-Rae},
  journal={Interdisciplinary Sciences: Computational Life Sciences},
  volume={5},
  number={3},
  pages={196--210},
  year={2013},
  publisher={Springer}
}

@article{clique,
  title={Uncovering the overlapping community structure of complex networks in nature and society},
  author={Palla, Gergely and Der{\'e}nyi, Imre and Farkas, Ill{\'e}s and Vicsek, Tam{\'a}s},
  journal={nature},
  volume={435},
  number={7043},
  pages={814},
  year={2005},
  publisher={Nature Publishing Group}
}

@article{mcode,
  title={An automated method for finding molecular complexes in large protein interaction networks},
  author={Bader, Gary D and Hogue, Christopher WV},
  journal={BMC bioinformatics},
  volume={4},
  number={1},
  pages={2},
  year={2003},
  publisher={BioMed Central}
}

@article{DPClus,
  title={Development and implementation of an algorithm for detection of protein complexes in large interaction networks},
  author={Altaf-Ul-Amin, Md and Shinbo, Yoko and Mihara, Kenji and Kurokawa, Ken and Kanaya, Shigehiko},
  journal={BMC bioinformatics},
  volume={7},
  number={1},
  pages={207},
  year={2006},
  publisher={BioMed Central}
}

@article{IPCA,
  title={Modifying the DPClus algorithm for identifying protein complexes based on new topological structures},
  author={Li, Min and Chen, Jian-er and Wang, Jian-xin and Hu, Bin and Chen, Gang},
  journal={BMC bioinformatics},
  volume={9},
  number={1},
  pages={398},
  year={2008},
  publisher={BioMed Central}
}

@article{frey2007clustering,
title={Clustering by passing messages between data points},
author={Frey, Brendan J and Dueck, Delbert},
journal={science},
volume={315},
number={5814},
pages={972--976},
year={2007},
publisher={American Association for the Advancement of Science}
}

@article{graph-entropy,
  title={Detecting protein complexes and functional modules from protein interaction networks: A graph entropy approach},
  author={Kenley, Edward Casey and Cho, Young-Rae},
  journal={Proteomics},
  volume={11},
  number={19},
  pages={3835--3844},
  year={2011},
  publisher={Wiley Online Library}
}

@article{Coach,
  title={A core-attachment based method to detect protein complexes in PPI networks},
  author={Wu, Min and Li, Xiaoli and Kwoh, Chee-Keong and Ng, See-Kiong},
  journal={BMC bioinformatics},
  volume={10},
  number={1},
  pages={169},
  year={2009},
  publisher={BioMed Central}
}

@article{rock,
  title={A robust clustering algorithm for categorical attributes},
  author={Guha, Sudipto and Rastogi, Rajeev and Shim, Kyuseok},
  journal={Sydney. Proceedings of the $15^{th}$ ICDE},
  year={1999}
  pages={512--521}
}

@inproceedings{cure,
author = {Guha, Sudipto and Rastogi, Rajeev and Shim, Kyuseok},
title = {CURE: An Efficient Clustering Algorithm for Large Databases},
year = {1998},
isbn = {0897919955},
publisher = {Association for Computing Machinery},
address = {New York, NY, USA},
url = {https://doi.org/10.1145/276304.276312},
doi = {10.1145/276304.276312},
booktitle = {Proceedings of the 1998 ACM SIGMOD International Conference on Management of Data},
volume={27},
number={2},
pages = {73–84},
numpages = {12},
location = {Seattle, Washington, USA},
series = {SIGMOD ’98}
}


@inproceedings{birch,
  title={BIRCH: an efficient data clustering method for very large databases},
  author={Zhang, Tian and Ramakrishnan, Raghu and Livny, Miron},
  booktitle={ACM Sigmod Record},
  volume={25},
  number={2},
  pages={103--114},
  year={1996},
  organization={ACM}
}

@incollection{CASTs,
  title={Mev: multiexperiment viewer},
  author={Howe, Eleanor and Holton, Kristina and Nair, Sarita and Schlauch, Daniel and Sinha, Raktim and Quackenbush, John},
  booktitle={Biomedical informatics for cancer research},
  pages={267--277},
  year={2010},
  publisher={Springer}
}

@article{CASTa,
  title={Clustering gene expression patterns},
  author={Ben-Dor, Amir and Shamir, Ron and Yakhini, Zohar},
  journal={Journal of computational biology},
  volume={6},
  number={3-4},
  pages={281--297},
  year={1999},
  publisher={Mary Ann Liebert, Inc.}
}

@inbook{Diana,
title = {Divisive Analysis (Program DIANA)},
booktitle = {Finding Groups in Data},
chapter = {6},
pages = {253-279},
doi = {10.1002/9780470316801.ch6},
url = {https://onlinelibrary.wiley.com/doi/abs/10.1002/9780470316801.ch6},
eprint = {https://onlinelibrary.wiley.com/doi/pdf/10.1002/9780470316801.ch6},
year = {2008},
keywords = {software packages, divisive analysis, divisive analysis algorithm, average dissimilarity, individual clusters},
publisher = {John Wiley \& Sons, Ltd},
isbn = {9780470316801},
abstract = {Summary The prelims comprise: Short Description of the Method How to Use the Program DIANA Examples More on the Algorithm and the Program Related Methods and References}
}

@inbook{cluster-selection,

publisher = {John Wiley \& Sons, Ltd},
isbn = {9780470316801},
title = {Introduction},
booktitle = {Finding Groups in Data},
chapter = {1},
pages = {1-67},
doi = {10.1002/9780470316801.ch1},
url = {https://onlinelibrary.wiley.com/doi/abs/10.1002/9780470316801.ch1},
eprint = {https://onlinelibrary.wiley.com/doi/pdf/10.1002/9780470316801.ch1},
year = {2008},
keywords = {cluster analysis, archeological findings, social sciences, spherical clusters, interval-scaled variables},
abstract = {Summary The prelims comprise: Motivation Types of Data and How to Handle Them Which Clustering Algorithm to Choose A Schematic Overview of Our Programs Computing Dissimilarities with the Program DAISY}
}

@inbook{DHA_AB,

publisher = {Springer},
isbn = {9789811039577},
title = {Mechanism of Docosahexaenoic Acid in the Enhancement of Neuronal Signalling},
booktitle = {Emerging Trends in Neuro Engineering and Neural Computation},
author={Md Ahsan Ul Bari, Gaburro J., Michalczyk A., Leigh Ackland M., Williams C. and Bhatti A.,},
chapter = {5},
pages = {99-117},
doi = {97898110395775},
url = {https://doi.org/10.1007/978-981-10-3957-7_5},
eprint = {https://doi.org/10.1007/978-981-10-3957-7_5},
year = {2017},
%keywords = {Docosahexaenoic acid (DHA), Microelectrode array (MEA), Alzheimer’s disease (AD), Neuronal spike Neuronal signalling },
%abstract = {Microelectrode array (MEA) has attracted paramount attention from neuroscientific community to explore and understand the working principle of nervous systems and the effect of drugs on the behaviour of neurons. In this work, we attempt to explore the effect of docosahexaenoic acid (DHA) on the overall neuronal spike activity as well as the spontaneous activity patterns of primary cortical neurons employing MEA technology. Neocortex neurons of C57BL/6 mice were cultured on MEA for 2 weeks until maturation and then treated with 10 µg/ml DHA for 48 h. Our results demonstrated that DHA supplementation enhanced the overall spike activity (454.35 spikes/s) of the neurons compared to the non-treated control (297.01 spikes/s). This is a preliminary study to explore the changes in the electrophysiological properties of neurons in response to DHA. Our results indicated the potential use of DHA in improving neuronal signalling indicating it could be helpful in improving the diseased condition of neuronal disorders particularly in Alzheimer’s disease (AD).}
}

@inbook{PAM_ch2,

publisher = {John Wiley \& Sons, Ltd},
isbn = {9780470316801},
title = {Partitioning Around Medoids (Program PAM)},
booktitle = {Finding Groups in Data},
chapter = {2},
pages = {68-125},
doi = {10.1002/9780470316801.ch2},
url = {https://onlinelibrary.wiley.com/doi/abs/10.1002/9780470316801.ch2},
eprint = {https://onlinelibrary.wiley.com/doi/pdf/10.1002/9780470316801.ch2},
year = {2008},
keywords = {medoids, representative objects, central memory, partitioning around medoids, graphical representation},
abstract = {Summary The prelims comprise: Short Description of the Method How to Use the Program PAM Examples More on the Algorithm and the Program Related Methods and References}
}

@inproceedings{CLICKa,
  title={CLICK: a clustering algorithm with applications to gene expression analysis},
  author={Sharan, Roded and Shamir, Ron},
  booktitle={Proc Int Conf Intell Syst Mol Biol},
  volume={8},
  number={307},
  pages={16},
  year={2000}
}

@article{CLICKs,
  title={EXPANDER--an integrative program suite for microarray data analysis},
  author={Shamir, Ron and Maron-Katz, Adi and Tanay, Amos and Linhart, Chaim and Steinfeld, Israel and Sharan, Roded and Shiloh, Yosef and Elkon, Ran},
  journal={BMC bioinformatics},
  volume={6},
  number={1},
  pages={232},
  year={2005},
  publisher={BioMed Central}
}

@article{SOM,
title = "A neural network approach to real-time spike discrimination during simultaneous recording from several multi-unit nerve filaments",
journal = "Journal of Neuroscience Methods",
volume = "64",
number = "2",
pages = "181 - 187",
year = "1996",
issn = "0165-0270",
doi = "https://doi.org/10.1016/0165-0270(95)00132-8",
url = "http://www.sciencedirect.com/science/article/pii/0165027095001328",
author = "F. Öhberg and H. Johansson and M. Bergenheim and J. Pedersen and M. Djupsjöbacka",
keywords = "Spike discrimination, Neural network, Self Organising Map, Real-time, Multi-unit spike train, Multiple electrode, Nerve filament",
abstract = "A multi-channel, real-time, unsupervised spike discriminator was developed in order to reconstruct single spike trains from several simultaneously recorded multi-unit nerve filaments. The program uses a Self Organising Map (SOM) algorithm for the classification of the spikes. In contrast to previous similar techniques, the described method is made for use on a PC, and the method may thus be implemented at relatively low cost. In order to test the accuracy of the program, a robustness test was performed, where noise with different RMS levels was superimposed on the spikes. Furthermore, the maximal classification rate was determined. The program is easy to use, since the only manual inputs needed are the voltage threshold for spike detection, and the number of units present in each recorded nerve filament."
}

@article{SHOHAM2003111,
title = "Robust, automatic spike sorting using mixtures of multivariate t-distributions",
journal = "Journal of Neuroscience Methods",
volume = "127",
number = "2",
pages = "111 - 122",
year = "2003",
issn = "0165-0270",
doi = "https://doi.org/10.1016/S0165-0270(03)00120-1",
url = "http://www.sciencedirect.com/science/article/pii/S0165027003001201",
author = "Shy Shoham and Matthew R. Fellows and Richard A. Normann",
keywords = "Spike sorting, Multi-unit recording, Electrode array, Unsupervised classification, Mixture models, Expectation-maximization, Multivariate -distribution",
abstract = "A number of recent methods developed for automatic classification of multiunit neural activity rely on a Gaussian model of the variability of individual waveforms and the statistical methods of Gaussian mixture decomposition. Recent evidence has shown that the Gaussian model does not accurately capture the multivariate statistics of the waveform samples’ distribution. We present further data demonstrating non-Gaussian statistics, and show that the multivariate t-distribution, a wide-tailed family of distributions, provides a significantly better fit to the true statistics. We introduce an adaptation of a new expectation-maximization based competitive mixture decomposition algorithm and show that it efficiently and reliably performs mixture decomposition of t-distributions. Our algorithm determines the number of units in multiunit neural recordings, even in the presence of significant noise contamination resulting from random threshold crossings and overlapping spikes."
}

@INPROCEEDINGS{calinski,
author={A. P. {Buccino} and E. {Hagen} and G. T. {Einevoll} and P. D. {Häfliger} and G. {Cauwenberghs}},
booktitle={2018 40th Annual International Conference of the IEEE Engineering in Medicine and Biology Society (EMBC)},
title={Independent Component Analysis for Fully Automated Multi-Electrode Array Spike Sorting},
year={2018},
volume={},
number={},
pages={2627-2630},
keywords={bioelectric phenomena;electrodes;independent component analysis;sorting;independent component analysis;high-density multielectrode array recordings;fully automated multielectrode array spike;fully automated pipeline;ground truth information;unsupervised problem;neural activity;extracellularly measured recordings;neural electrophysiology;active neurons;spike sorting approach;spike sorting performance;Neurons;Sorting;Biological system modeling;Sensitivity;Noise level;Complexity theory},
doi={10.1109/EMBC.2018.8512788},
ISSN={},
month={July},}

@article{tdist2,
  title={Model-based spike sorting with a mixture of drifting t-distributions},
  author={Shan, Kevin Q and Lubenov, Evgueniy V and Siapas, Athanassios G},
  journal={Journal of neuroscience methods},
  volume={288},
  pages={82--98},
  year={2017},
  publisher={Elsevier}
}

@misc{tridesclous,
  title={trisdesclous: spike sorting with a French touch},
  author={Christophe Pouzat and Samuel Garcia},
  howpublished={https://github.com/tridesclous/tridesclous},
  note = "[Online; accessed 19-September-2019]"
}

@article{kilosort,
  title={Kilosort: realtime spike-sorting for extracellular electrophysiology with hundreds of channels},
  author={Pachitariu, Marius and Steinmetz, Nicholas and Kadir, Shabnam and Carandini, Matteo and Harris, Kenneth D},
  journal={BioRxiv},
  pages={061481},
  year={2016},
  publisher={Cold Spring Harbor Laboratory}
}

@techreport{isosplit,
  title={Unimodal clustering using isotonic regression: Iso-split},
  author={Magland, Jeremy F and Barnett, Alex H},
  journal={arXiv preprint arXiv:1508.04841},
  year={2015}
}

@article{mountainsort_isosplit,
  title={A fully automated approach to spike sorting},
  author={Chung, Jason E and Magland, Jeremy F and Barnett, Alex H and Tolosa, Vanessa M and Tooker, Angela C and Lee, Kye Y and Shah, Kedar G and Felix, Sarah H and Frank, Loren M and Greengard, Leslie F},
  journal={Neuron},
  volume={95},
  number={6},
  pages={1381--1394},
  year={2017},
  publisher={Elsevier}
}

@Article{kmeans-2019,
author={Caro-Mart{\'i}n, Carmen Roc{\'i}o
and Delgado-Garc{\'i}a, Jos{\'e} M.
and Gruart, Agn{\`e}s
and S{\'a}nchez-Campusano, R.},
title={Spike sorting based on shape, phase, and distribution features, and K-TOPS clustering with validity and error indices},
journal={Scientific Reports},
year={2018},
volume={8},
number={1},
pages={17796},
abstract={Spike sorting is one of the most important data analysis problems in neurophysiology. The precision in all steps of the spike-sorting procedure critically affects the accuracy of all subsequent analyses. After data preprocessing and spike detection have been carried out properly, both feature extraction and spike clustering are the most critical subsequent steps of the spike-sorting procedure. The proposed spike sorting approach comprised a new feature extraction method based on shape, phase, and distribution features of each spike (hereinafter SS-SPDF method), which reveal significant information of the neural events under study. In addition, we applied an efficient clustering algorithm based on K-means and template optimization in phase space (hereinafter K-TOPS) that included two integrative clustering measures (validity and error indices) to verify the cohesion-dispersion among spike events during classification and the misclassification of clustering, respectively. The proposed method/algorithm was tested on both simulated data and real neural recordings. The results obtained for these datasets suggest that our spike sorting approach provides an efficient way for sorting both single-unit spikes and overlapping waveforms. By analyzing raw extracellular recordings collected from the rostral-medial prefrontal cortex (rmPFC) of behaving rabbits during classical eyeblink conditioning, we have demonstrated that the present method/algorithm performs better at classifying spikes and neurons and at assessing their modulating properties than other methods currently used in neurophysiology.},
issn={2045-2322},
doi={10.1038/s41598-018-35491-4},
url={https://doi.org/10.1038/s41598-018-35491-4}
}

@Article{GMM-2019,
author={Souza, Bryan C.
and Lopes-dos-Santos, V{\'i}tor
and Bacelo, Jo{\~a}o
and Tort, Adriano B. L.},
title={Spike sorting with Gaussian mixture models},
journal={Scientific Reports},
year={2019},
volume={9},
number={1},
pages={3627},
abstract={The shape of extracellularly recorded action potentials is a product of several variables, such as the biophysical and anatomical properties of the neuron and the relative position of the electrode. This allows isolating spikes of different neurons recorded in the same channel into clusters based on waveform features. However, correctly classifying spike waveforms into their underlying neuronal sources remains a challenge. This process, called spike sorting, typically consists of two steps: (1) extracting relevant waveform features (e.g., height, width), and (2) clustering them into non-overlapping groups believed to correspond to different neurons. In this study, we explored the performance of Gaussian mixture models (GMMs) in these two steps. We extracted relevant features using a combination of common techniques (e.g., principal components, wavelets) and GMM fitting parameters (e.g., Gaussian distances). Then, we developed an approach to perform unsupervised clustering using GMMs, estimating cluster properties in a data-driven way. We found the proposed GMM-based framework outperforms previously established methods in simulated and real extracellular recordings. We also discuss potentially better techniques for feature extraction than the widely used principal components. Finally, we provide a friendly graphical user interface to run our algorithm, which allows manual adjustments.},
issn={2045-2322},
doi={10.1038/s41598-019-39986-6},
url={https://doi.org/10.1038/s41598-019-39986-6}
}
@article{ORTIZROSARIO2017226,
title = "MUSIC-Expected maximization gaussian mixture methodology for clustering and detection of task-related neuronal firing rates",
journal = "Behavioural Brain Research",
volume = "317",
pages = "226 - 236",
year = "2017",
issn = "0166-4328",
doi = "https://doi.org/10.1016/j.bbr.2016.09.022",
url = "http://www.sciencedirect.com/science/article/pii/S0166432816306052",
author = "Alexis Ortiz-Rosario and Hojjat Adeli and John A. Buford",
keywords = "Multiple signal classification, Gaussian mixture model, Expectation-maximization algorithm, Firing rate, Neurons, Signal processing, Empirical wavelet transform",
abstract = "Researchers often rely on simple methods to identify involvement of neurons in a particular motor task. The historical approach has been to inspect large groups of neurons and subjectively separate neurons into groups based on the expertise of the investigator. In cases where neuron populations are small it is reasonable to inspect these neuronal recordings and their firing rates carefully to avoid data omissions. In this paper, a new methodology is presented for automatic objective classification of neurons recorded in association with behavioral tasks into groups. By identifying characteristics of neurons in a particular group, the investigator can then identify functional classes of neurons based on their relationship to the task. The methodology is based on integration of a multiple signal classification (MUSIC) algorithm to extract relevant features from the firing rate and an expectation-maximization Gaussian mixture algorithm (EM-GMM) to cluster the extracted features. The methodology is capable of identifying and clustering similar firing rate profiles automatically based on specific signal features. An empirical wavelet transform (EWT) was used to validate the features found in the MUSIC pseudospectrum and the resulting signal features captured by the methodology. Additionally, this methodology was used to inspect behavioral elements of neurons to physiologically validate the model. This methodology was tested using a set of data collected from awake behaving non-human primates."
}

% spikes more than 3
@article{PEDREIRA201258,
title = "How many neurons can we see with current spike sorting algorithms?",
journal = "Journal of Neuroscience Methods",
volume = "211",
number = "1",
pages = "58 - 65",
year = "2012",
issn = "0165-0270",
doi = "https://doi.org/10.1016/j.jneumeth.2012.07.010",
url = "http://www.sciencedirect.com/science/article/pii/S0165027012002749",
author = "Carlos Pedreira and Juan Martinez and Matias J. Ison and Rodrigo Quian Quiroga",
keywords = "Spike-sorting, Sparse neurons, Extracellular recordings",
abstract = "Recent studies highlighted the disagreement between the typical number of neurons observed with extracellular recordings and the ones to be expected based on anatomical and physiological considerations. This disagreement has been mainly attributed to the presence of sparsely firing neurons. However, it is also possible that this is due to limitations of the spike sorting algorithms used to process the data. To address this issue, we used realistic simulations of extracellular recordings and found a relatively poor spike sorting performance for simulations containing a large number of neurons. In fact, the number of correctly identified neurons for single-channel recordings showed an asymptotic behavior saturating at about 8–10 units, when up to 20 units were present in the data. This performance was significantly poorer for neurons with low firing rates, as these units were twice more likely to be missed than the ones with high firing rates in simulations containing many neurons. These results uncover one of the main reasons for the relatively low number of neurons found in extracellular recording and also stress the importance of further developments of spike sorting algorithms."

}
